# Supplementary material for: Unraveling novel therapeutic targets for diffuse large B-cell lymphoma: a plasma multi-omics study
Source: Front Pharmacol. 2026 Apr 30;17:1833739. doi: 10.3389/fphar.2026.1833739 (PMC13171477; doi:10.3389/fphar.2026.1833739)
Supplement: Supplementary file 1 [file DataSheet1.zip]

Archive with 33 entries (30 files):
- Supplemental Figures and Tables/
- Supplemental Figures and Tables/.DS_Store
- __MACOSX/Supplemental Figures and Tables/._.DS_Store
- Supplemental Figures and Tables/Supplemental Figure/
- __MACOSX/Supplemental Figures and Tables/._Supplemental Figure
- Supplemental Figures and Tables/Supplemental Tables/
- __MACOSX/Supplemental Figures and Tables/._Supplemental Tables
- Supplemental Figures and Tables/Supplemental Figure/Supplemental Figure 1.jpg
- __MACOSX/Supplemental Figures and Tables/Supplemental Figure/._Supplemental Figure 1.jpg
- Supplemental Figures and Tables/Supplemental Figure/Supplemental Figure 3.jpg
- __MACOSX/Supplemental Figures and Tables/Supplemental Figure/._Supplemental Figure 3.jpg
- Supplemental Figures and Tables/Supplemental Figure/Supplemental Figure 2.jpg
- __MACOSX/Supplemental Figures and Tables/Supplemental Figure/._Supplemental Figure 2.jpg
- Supplemental Figures and Tables/Supplemental Tables/Supplemental Table 4.xlsx
- __MACOSX/Supplemental Figures and Tables/Supplemental Tables/._Supplemental Table 4.xlsx
- Supplemental Figures and Tables/Supplemental Tables/Supplemental Table 8.xlsx
- __MACOSX/Supplemental Figures and Tables/Supplemental Tables/._Supplemental Table 8.xlsx
- Supplemental Figures and Tables/Supplemental Tables/Supplemental Table 9.xlsx
- __MACOSX/Supplemental Figures and Tables/Supplemental Tables/._Supplemental Table 9.xlsx
- Supplemental Figures and Tables/Supplemental Tables/Supplemental Table 5.xlsx
- __MACOSX/Supplemental Figures and Tables/Supplemental Tables/._Supplemental Table 5.xlsx
- Supplemental Figures and Tables/Supplemental Tables/Supplemental Table 2.xlsx
- __MACOSX/Supplemental Figures and Tables/Supplemental Tables/._Supplemental Table 2.xlsx
- Supplemental Figures and Tables/Supplemental Tables/Supplemental Table 3.xlsx
- __MACOSX/Supplemental Figures and Tables/Supplemental Tables/._Supplemental Table 3.xlsx
- Supplemental Figures and Tables/Supplemental Tables/Supplemental Table 10.xlsx
- __MACOSX/Supplemental Figures and Tables/Supplemental Tables/._Supplemental Table 10.xlsx
- Supplemental Figures and Tables/Supplemental Tables/Supplemental Table 1.xlsx
- __MACOSX/Supplemental Figures and Tables/Supplemental Tables/._Supplemental Table 1.xlsx
- Supplemental Figures and Tables/Supplemental Tables/Supplemental Table 6.xlsx
- __MACOSX/Supplemental Figures and Tables/Supplemental Tables/._Supplemental Table 6.xlsx
- Supplemental Figures and Tables/Supplemental Tables/Supplemental Table 7.xlsx
- __MACOSX/Supplemental Figures and Tables/Supplemental Tables/._Supplemental Table 7.xlsx
