# Supplementary material for: Unraveling novel therapeutic targets for diffuse large B-cell lymphoma: a plasma multi-omics study
Source: Front Pharmacol. 2026 Apr 30;17:1833739. doi: 10.3389/fphar.2026.1833739 (PMC13171477; doi:10.3389/fphar.2026.1833739)
Supplement: Supplementary file 1 [file DataSheet1.zip › Supplemental Figures and Tables/Supplemental Tables/Supplemental Table 4.xlsx]

## Sheet: Sheet1
id.exposure	id.outcome	outcome	exposure	method	nsnp	b	se	pval	lo_ci	up_ci	or	or_lci95	or_uci95	egger_pleiotropy_pavlue	heterogeneity_test_pavlue
BTN3A2	Diffuse large B-cell lymphoma	Diffuse large B-cell lymphoma	BTN3A2	Inverse variance weighted	20	-0.604121	0.287614	0.0356887	-1.16785	-0.0403974	0.546554	0.311036	0.960408	0.428794	0.0225641
CHST13	Diffuse large B-cell lymphoma	Diffuse large B-cell lymphoma	CHST13	Inverse variance weighted	30	-0.325108	0.15693	0.0382961	-0.632691	-0.0175246	0.722449	0.53116	0.982628	0.795448	0.782323
NQO2	Diffuse large B-cell lymphoma	Diffuse large B-cell lymphoma	NQO2	Inverse variance weighted	20	0.441293	0.114654	0.000118644	0.216571	0.666014	1.55472	1.24181	1.94646	0.88453	0.237957
ADGRE2	Diffuse large B-cell lymphoma	Diffuse large B-cell lymphoma	ADGRE2	Inverse variance weighted	32	0.371653	0.152392	0.0147363	0.0729646	0.670342	1.45013	1.07569	1.9549	0.315407	0.352655
SERPINB6	Diffuse large B-cell lymphoma	Diffuse large B-cell lymphoma	SERPINB6	Inverse variance weighted	24	0.55065	0.252773	0.0293738	0.0552142	1.04609	1.73438	1.05677	2.84649	0.240973	0.237786
GAA	Diffuse large B-cell lymphoma	Diffuse large B-cell lymphoma	GAA	Inverse variance weighted	23	0.327114	0.159678	0.0405022	0.0141458	0.640083	1.38696	1.01425	1.89664	0.353673	0.332491
HLA-G	Diffuse large B-cell lymphoma	Diffuse large B-cell lymphoma	HLA-G	Inverse variance weighted	17	-0.737231	0.2627	0.00501044	-1.25212	-0.222339	0.478437	0.285897	0.800644	0.60949	0.205817
HLA-DQA2	Diffuse large B-cell lymphoma	Diffuse large B-cell lymphoma	HLA-DQA2	Inverse variance weighted	11	-0.411078	0.18889	0.0295336	-0.781302	-0.040855	0.662935	0.45781	0.959968	0.699168	0.105568
LIG3	Diffuse large B-cell lymphoma	Diffuse large B-cell lymphoma	LIG3	Inverse variance weighted	17	-0.692522	0.234744	0.00317658	-1.15262	-0.232423	0.500312	0.315808	0.792611	0.952912	0.917602
LSS	Diffuse large B-cell lymphoma	Diffuse large B-cell lymphoma	LSS	Inverse variance weighted	15	-0.6351	0.214939	0.0031288	-1.05638	-0.213819	0.529883	0.347712	0.807494	0.612744	0.0907291
DEGS1	Diffuse large B-cell lymphoma	Diffuse large B-cell lymphoma	DEGS1	Inverse variance weighted	14	-0.704076	0.309326	0.0228363	-1.31035	-0.0977973	0.494566	0.269725	0.906833	0.0905924	0.256925
CYB5R2	Diffuse large B-cell lymphoma	Diffuse large B-cell lymphoma	CYB5R2	Inverse variance weighted	15	-0.704571	0.336721	0.0363987	-1.36454	-0.0445973	0.494321	0.255497	0.956383	0.275953	0.0750804
PSORS1C3	Diffuse large B-cell lymphoma	Diffuse large B-cell lymphoma	PSORS1C3	Inverse variance weighted	15	-0.39915	0.177801	0.0247728	-0.747639	-0.0506603	0.67089	0.473483	0.950602	0.303958	0.033996
KLHL5	Diffuse large B-cell lymphoma	Diffuse large B-cell lymphoma	KLHL5	Inverse variance weighted	19	-0.370308	0.177264	0.0367063	-0.717745	-0.0228699	0.690522	0.487851	0.97739	0.62606	0.480601
CDK10	Diffuse large B-cell lymphoma	Diffuse large B-cell lymphoma	CDK10	Inverse variance weighted	15	-0.742387	0.287192	0.00973834	-1.30528	-0.179491	0.475976	0.271096	0.835696	0.510461	0.836873
PANX1	Diffuse large B-cell lymphoma	Diffuse large B-cell lymphoma	PANX1	Inverse variance weighted	22	0.485821	0.232459	0.0366246	0.0302021	0.941441	1.62551	1.03066	2.56367	0.159454	0.155096
FECH	Diffuse large B-cell lymphoma	Diffuse large B-cell lymphoma	FECH	Inverse variance weighted	11	0.485306	0.245543	0.0481032	0.00404065	0.96657	1.62467	1.00405	2.62891	0.249357	0.662978
NBL1	Diffuse large B-cell lymphoma	Diffuse large B-cell lymphoma	NBL1	Inverse variance weighted	19	0.614283	0.219734	0.00518077	0.183604	1.04496	1.84833	1.20154	2.84329	0.789657	0.686573
NUP107	Diffuse large B-cell lymphoma	Diffuse large B-cell lymphoma	NUP107	Inverse variance weighted	20	-0.722769	0.273659	0.00826299	-1.25914	-0.186397	0.485406	0.283898	0.829944	0.851659	0.870926
PON2	Diffuse large B-cell lymphoma	Diffuse large B-cell lymphoma	PON2	Inverse variance weighted	13	-0.625054	0.294663	0.0339006	-1.20259	-0.0475151	0.535232	0.300414	0.953596	0.0584564	0.158659
CD9	Diffuse large B-cell lymphoma	Diffuse large B-cell lymphoma	CD9	Inverse variance weighted	18	-0.53934	0.240543	0.02495	-1.0108	-0.0678754	0.583133	0.363926	0.934377	0.898906	0.809211
TPMT	Diffuse large B-cell lymphoma	Diffuse large B-cell lymphoma	TPMT	Inverse variance weighted	16	0.435723	0.200497	0.0297647	0.0427475	0.828698	1.54608	1.04367	2.29033	0.802374	0.460195
SMPD2	Diffuse large B-cell lymphoma	Diffuse large B-cell lymphoma	SMPD2	Inverse variance weighted	10	0.550464	0.256687	0.0319935	0.0473568	1.05357	1.73406	1.0485	2.86787	0.749053	0.513643
BLK	Diffuse large B-cell lymphoma	Diffuse large B-cell lymphoma	BLK	Inverse variance weighted	20	0.57911	0.258136	0.0248689	0.0731643	1.08506	1.78445	1.07591	2.95961	0.519412	0.502617
COL5A3	Diffuse large B-cell lymphoma	Diffuse large B-cell lymphoma	COL5A3	Inverse variance weighted	11	1.75515	0.577522	0.00237288	0.623203	2.88709	5.7843	1.86489	17.941	0.0946048	0.216277
UTS2	Diffuse large B-cell lymphoma	Diffuse large B-cell lymphoma	UTS2	Inverse variance weighted	7	1.12265	0.530242	0.0342397	0.0833736	2.16192	3.07298	1.08695	8.68781	0.174938	0.368893
IRF6	Diffuse large B-cell lymphoma	Diffuse large B-cell lymphoma	IRF6	Inverse variance weighted	11	-0.629187	0.210922	0.0028541	-1.0426	-0.21578	0.533025	0.352539	0.805913	0.617366	0.712968
XCL1	Diffuse large B-cell lymphoma	Diffuse large B-cell lymphoma	XCL1	Inverse variance weighted	14	-0.508336	0.252162	0.0438088	-1.00257	-0.0140998	0.601495	0.366934	0.985999	0.652745	0.490469
OPRL1	Diffuse large B-cell lymphoma	Diffuse large B-cell lymphoma	OPRL1	Inverse variance weighted	13	0.367931	0.168277	0.0287824	0.038107	0.697754	1.44474	1.03884	2.00924	0.739254	0.639914
IL32	Diffuse large B-cell lymphoma	Diffuse large B-cell lymphoma	IL32	Inverse variance weighted	15	-0.437484	0.203454	0.0315329	-0.836254	-0.0387138	0.645659	0.433331	0.962026	0.267478	0.176067
PADI4	Diffuse large B-cell lymphoma	Diffuse large B-cell lymphoma	PADI4	Inverse variance weighted	15	-0.709215	0.293695	0.015744	-1.28486	-0.133572	0.49203	0.27669	0.874965	0.71355	0.929077
ALDH8A1	Diffuse large B-cell lymphoma	Diffuse large B-cell lymphoma	ALDH8A1	Inverse variance weighted	11	0.451493	0.230335	0.0499768	3.7411e-05	0.902949	1.57066	1.00004	2.46687	0.581296	0.823265
M6PR	Diffuse large B-cell lymphoma	Diffuse large B-cell lymphoma	M6PR	Wald ratio	1	-11.2683	5.18512	0.0297659	-21.4311	-1.10543	1.2772e-05	4.92717e-10	0.33107	NA	NA
EFEMP2	Diffuse large B-cell lymphoma	Diffuse large B-cell lymphoma	EFEMP2	Inverse variance weighted	14	-0.639016	0.294126	0.0298112	-1.2155	-0.0625284	0.527812	0.296561	0.939386	0.585828	0.896282
BTN3A1	Diffuse large B-cell lymphoma	Diffuse large B-cell lymphoma	BTN3A1	Inverse variance weighted	16	1.26989	0.570534	0.0260277	0.151647	2.38814	3.56047	1.16375	10.8932	0.977059	0.933878
TANC2	Diffuse large B-cell lymphoma	Diffuse large B-cell lymphoma	TANC2	Inverse variance weighted	10	0.502246	0.232286	0.0306036	0.0469656	0.957527	1.65243	1.04809	2.60525	0.638376	0.258578
HLA-DOB	Diffuse large B-cell lymphoma	Diffuse large B-cell lymphoma	HLA-DOB	Inverse variance weighted	14	-0.652126	0.237123	0.00595675	-1.11689	-0.187364	0.520937	0.327297	0.829142	0.367142	0.0629384
TNFRSF14	Diffuse large B-cell lymphoma	Diffuse large B-cell lymphoma	TNFRSF14	Inverse variance weighted	7	-0.507221	0.23305	0.0295216	-0.963998	-0.0504437	0.602167	0.381365	0.950807	0.0842189	0.326094
PARP1	Diffuse large B-cell lymphoma	Diffuse large B-cell lymphoma	PARP1	Inverse variance weighted	10	-0.884602	0.287684	0.00210569	-1.44846	-0.320741	0.412879	0.234931	0.725611	0.569371	0.695658
SULT1A2	Diffuse large B-cell lymphoma	Diffuse large B-cell lymphoma	SULT1A2	Inverse variance weighted	13	0.362191	0.182892	0.0476636	0.00372281	0.72066	1.43647	1.00373	2.05579	0.0538406	0.263297
FAAH	Diffuse large B-cell lymphoma	Diffuse large B-cell lymphoma	FAAH	Inverse variance weighted	13	0.708737	0.255565	0.00555057	0.207829	1.20964	2.03142	1.231	3.35229	0.476155	0.485526
CCDC3	Diffuse large B-cell lymphoma	Diffuse large B-cell lymphoma	CCDC3	Inverse variance weighted	8	0.622278	0.302179	0.0394652	0.0300075	1.21455	1.86317	1.03046	3.36877	0.915879	0.267632
NDUFB2	Diffuse large B-cell lymphoma	Diffuse large B-cell lymphoma	NDUFB2	Inverse variance weighted	11	-0.681772	0.33907	0.0443562	-1.34635	-0.0171939	0.50572	0.260188	0.982953	0.353566	0.722746
S100A13	Diffuse large B-cell lymphoma	Diffuse large B-cell lymphoma	S100A13	Inverse variance weighted	13	-0.549116	0.256435	0.0322466	-1.05173	-0.0465022	0.57746	0.349333	0.954562	0.675314	0.254369
C4B	Diffuse large B-cell lymphoma	Diffuse large B-cell lymphoma	C4B	Inverse variance weighted	7	0.67028	0.122058	3.98544e-08	0.431047	0.909513	1.95478	1.53887	2.48311	0.288078	0.445618
ADGRE3	Diffuse large B-cell lymphoma	Diffuse large B-cell lymphoma	ADGRE3	Inverse variance weighted	9	1.00099	0.44486	0.0244413	0.129063	1.87292	2.72097	1.13776	6.50724	0.511629	0.656843
LRRK2	Diffuse large B-cell lymphoma	Diffuse large B-cell lymphoma	LRRK2	Inverse variance weighted	17	0.647239	0.233104	0.00549296	0.190354	1.10412	1.91026	1.20968	3.01658	0.224744	0.962547
CTPS1	Diffuse large B-cell lymphoma	Diffuse large B-cell lymphoma	CTPS1	Inverse variance weighted	13	0.514612	0.24468	0.0354477	0.0350398	0.994184	1.67299	1.03566	2.70252	0.858454	0.981066
CYP4F12	Diffuse large B-cell lymphoma	Diffuse large B-cell lymphoma	CYP4F12	Inverse variance weighted	10	-0.463941	0.233198	0.0466494	-0.92101	-0.00687227	0.628801	0.398117	0.993151	0.653333	0.745163
LILRB4	Diffuse large B-cell lymphoma	Diffuse large B-cell lymphoma	LILRB4	Inverse variance weighted	11	-0.724896	0.342606	0.0343591	-1.3964	-0.0533888	0.484375	0.247486	0.948011	0.660107	0.355799
SIGLEC12	Diffuse large B-cell lymphoma	Diffuse large B-cell lymphoma	SIGLEC12	Inverse variance weighted	6	0.533939	0.248599	0.0317299	0.0466861	1.02119	1.70564	1.04779	2.7765	0.973891	0.381455
VCP	Diffuse large B-cell lymphoma	Diffuse large B-cell lymphoma	VCP	Inverse variance weighted	8	0.653813	0.297072	0.0277463	0.0715515	1.23607	1.92286	1.07417	3.44207	0.210347	0.381516
PEBP1	Diffuse large B-cell lymphoma	Diffuse large B-cell lymphoma	PEBP1	Inverse variance weighted	7	-0.387712	0.180314	0.0315386	-0.741127	-0.0342975	0.678608	0.476577	0.966284	0.309711	0.484086
ARID5B	Diffuse large B-cell lymphoma	Diffuse large B-cell lymphoma	ARID5B	Inverse variance weighted	9	-0.551413	0.278301	0.0475513	-1.09688	-0.00594346	0.576135	0.33391	0.994074	0.30746	0.406999
ASPH	Diffuse large B-cell lymphoma	Diffuse large B-cell lymphoma	ASPH	Inverse variance weighted	12	0.85952	0.388031	0.0267546	0.0989786	1.62006	2.36203	1.10404	5.0534	0.714251	0.549209
VIT	Diffuse large B-cell lymphoma	Diffuse large B-cell lymphoma	VIT	Inverse variance weighted	3	-0.863405	0.313991	0.00596366	-1.47883	-0.247982	0.421724	0.227905	0.780374	NA	NA
P4HTM	Diffuse large B-cell lymphoma	Diffuse large B-cell lymphoma	P4HTM	Inverse variance weighted	3	0.519828	0.255136	0.0416042	0.0197621	1.01989	1.68174	1.01996	2.7729	NA	NA
AKR1B1	Diffuse large B-cell lymphoma	Diffuse large B-cell lymphoma	AKR1B1	Inverse variance weighted	13	1.60017	0.581434	0.00592131	0.460558	2.73978	4.95387	1.58496	15.4836	0.939701	0.685504
DDR1	Diffuse large B-cell lymphoma	Diffuse large B-cell lymphoma	DDR1	Inverse variance weighted	14	0.986576	0.473419	0.0371658	0.0586746	1.91448	2.68204	1.06043	6.7834	0.311603	0.108352
MATN2	Diffuse large B-cell lymphoma	Diffuse large B-cell lymphoma	MATN2	Inverse variance weighted	7	-1.34569	0.474157	0.00453863	-2.27504	-0.416346	0.260359	0.102793	0.659452	0.830586	0.149316
IGFBP3	Diffuse large B-cell lymphoma	Diffuse large B-cell lymphoma	IGFBP3	Inverse variance weighted	13	0.648724	0.273454	0.017676	0.112755	1.18469	1.9131	1.11936	3.26968	0.930947	0.774595
U2AF1	Diffuse large B-cell lymphoma	Diffuse large B-cell lymphoma	U2AF1	Inverse variance weighted	8	0.408976	0.194772	0.0357488	0.0272238	0.790728	1.50528	1.0276	2.205	0.229556	0.649132
C4A	Diffuse large B-cell lymphoma	Diffuse large B-cell lymphoma	C4A	Inverse variance weighted	7	-1.30511	0.223945	5.61664e-09	-1.74404	-0.866173	0.271144	0.174813	0.420558	0.585028	0.545691
KIR3DL2	Diffuse large B-cell lymphoma	Diffuse large B-cell lymphoma	KIR3DL2	Inverse variance weighted	12	0.26779	0.113218	0.0180176	0.0458825	0.489698	1.30707	1.04695	1.63182	0.512958	0.730289
AQP10	Diffuse large B-cell lymphoma	Diffuse large B-cell lymphoma	AQP10	Inverse variance weighted	11	-0.842113	0.422193	0.0460846	-1.66961	-0.0146154	0.430799	0.18832	0.985491	0.92365	0.40807
CYP21A2	Diffuse large B-cell lymphoma	Diffuse large B-cell lymphoma	CYP21A2	Inverse variance weighted	6	1.8923	0.308026	8.08174e-10	1.28857	2.49603	6.63461	3.62759	12.1342	0.811528	0.580434
GLDC	Diffuse large B-cell lymphoma	Diffuse large B-cell lymphoma	GLDC	Inverse variance weighted	8	-1.16953	0.343879	0.000671395	-1.84354	-0.49553	0.310512	0.158257	0.609248	0.186706	0.555898
PCSK4	Diffuse large B-cell lymphoma	Diffuse large B-cell lymphoma	PCSK4	Inverse variance weighted	3	-0.678785	0.286255	0.0177278	-1.23985	-0.117724	0.507233	0.289429	0.888941	NA	NA
SRD5A1	Diffuse large B-cell lymphoma	Diffuse large B-cell lymphoma	SRD5A1	Inverse variance weighted	7	-0.733286	0.342716	0.0323845	-1.40501	-0.0615629	0.480328	0.245365	0.940294	0.830158	0.935208
GLS	Diffuse large B-cell lymphoma	Diffuse large B-cell lymphoma	GLS	Inverse variance weighted	7	2.22148	0.92463	0.0162807	0.409205	4.03375	9.22096	1.50562	56.4724	0.941818	0.461548
HTRA1	Diffuse large B-cell lymphoma	Diffuse large B-cell lymphoma	HTRA1	Inverse variance weighted	10	-0.716277	0.341225	0.0358052	-1.38508	-0.0474756	0.488568	0.250304	0.953634	0.973483	0.951629
STING1	Diffuse large B-cell lymphoma	Diffuse large B-cell lymphoma	STING1	Inverse variance weighted	6	-0.939081	0.469142	0.0453169	-1.8586	-0.0195635	0.390987	0.155891	0.980627	0.85822	0.448829
NUDT1	Diffuse large B-cell lymphoma	Diffuse large B-cell lymphoma	NUDT1	Inverse variance weighted	12	-0.945594	0.45304	0.0368683	-1.83355	-0.0576354	0.388449	0.159845	0.943994	0.387993	0.177592
RAMP1	Diffuse large B-cell lymphoma	Diffuse large B-cell lymphoma	RAMP1	Inverse variance weighted	7	-0.630742	0.284265	0.0264969	-1.1879	-0.0735821	0.532197	0.30486	0.92906	0.458614	0.595843
S1PR3	Diffuse large B-cell lymphoma	Diffuse large B-cell lymphoma	S1PR3	Inverse variance weighted	8	0.722522	0.295533	0.0144929	0.143277	1.30177	2.05962	1.15405	3.67579	0.516496	0.495824
LY9	Diffuse large B-cell lymphoma	Diffuse large B-cell lymphoma	LY9	Inverse variance weighted	5	-1.05431	0.462419	0.0226082	-1.96065	-0.14797	0.348432	0.140766	0.862457	0.968351	0.450643
HLA-E	Diffuse large B-cell lymphoma	Diffuse large B-cell lymphoma	HLA-E	Inverse variance weighted	8	2.4049	0.567189	2.23484e-05	1.29321	3.51659	11.0773	3.64447	33.6695	0.65819	0.23674
GSTO2	Diffuse large B-cell lymphoma	Diffuse large B-cell lymphoma	GSTO2	Inverse variance weighted	7	0.827849	0.420255	0.048853	0.00414874	1.65155	2.28839	1.00416	5.21505	0.335824	0.375754
CFL1	Diffuse large B-cell lymphoma	Diffuse large B-cell lymphoma	CFL1	Inverse variance weighted	2	0.751197	0.292517	0.0102275	0.177863	1.32453	2.11953	1.19466	3.76042	NA	NA
STXBP2	Diffuse large B-cell lymphoma	Diffuse large B-cell lymphoma	STXBP2	Inverse variance weighted	5	0.694533	0.342767	0.0427386	0.0227101	1.36636	2.00277	1.02297	3.92104	0.837272	0.816627
ITGA9	Diffuse large B-cell lymphoma	Diffuse large B-cell lymphoma	ITGA9	Inverse variance weighted	10	0.741218	0.361371	0.0402545	0.032931	1.4495	2.09849	1.03348	4.261	0.589242	0.76392
MTAP	Diffuse large B-cell lymphoma	Diffuse large B-cell lymphoma	MTAP	Inverse variance weighted	8	0.992748	0.450642	0.0275974	0.109489	1.87601	2.69864	1.11571	6.52739	0.749962	0.853566
EMILIN2	Diffuse large B-cell lymphoma	Diffuse large B-cell lymphoma	EMILIN2	Inverse variance weighted	7	-0.890467	0.400991	0.0263735	-1.67641	-0.104525	0.410464	0.187044	0.900752	0.797363	0.87814
WDR1	Diffuse large B-cell lymphoma	Diffuse large B-cell lymphoma	WDR1	Inverse variance weighted	8	0.884502	0.445607	0.0471513	0.0111128	1.75789	2.42178	1.01117	5.8002	0.429483	0.531715
PDGFD	Diffuse large B-cell lymphoma	Diffuse large B-cell lymphoma	PDGFD	Inverse variance weighted	9	-1.21867	0.462383	0.00839811	-2.12494	-0.3124	0.295623	0.11944	0.731689	0.231004	0.669213
NFKB1	Diffuse large B-cell lymphoma	Diffuse large B-cell lymphoma	NFKB1	Inverse variance weighted	5	0.906131	0.43994	0.03943	0.0438492	1.76841	2.47473	1.04482	5.86154	0.429979	0.52445
KCNK7	Diffuse large B-cell lymphoma	Diffuse large B-cell lymphoma	KCNK7	Inverse variance weighted	3	-1.34767	0.507431	0.00791034	-2.34224	-0.353107	0.259844	0.0961124	0.702502	NA	NA
MFNG	Diffuse large B-cell lymphoma	Diffuse large B-cell lymphoma	MFNG	Inverse variance weighted	3	2.25941	0.744645	0.00241164	0.799907	3.71891	9.57745	2.22533	41.2196	NA	NA
KCNQ5	Diffuse large B-cell lymphoma	Diffuse large B-cell lymphoma	KCNQ5	Inverse variance weighted	8	-1.49472	0.602786	0.0131497	-2.67618	-0.313261	0.224311	0.0688254	0.731059	0.633109	0.070435
ACVR1	Diffuse large B-cell lymphoma	Diffuse large B-cell lymphoma	ACVR1	Inverse variance weighted	6	1.58912	0.744631	0.0328348	0.129638	3.04859	4.89941	1.13842	21.0856	0.688588	0.81721
SIGLEC7	Diffuse large B-cell lymphoma	Diffuse large B-cell lymphoma	SIGLEC7	Inverse variance weighted	8	-1.03787	0.39689	0.00892234	-1.81578	-0.259969	0.354207	0.162711	0.771075	0.188202	0.81844
ITGAM	Diffuse large B-cell lymphoma	Diffuse large B-cell lymphoma	ITGAM	Inverse variance weighted	3	2.73559	1.34591	0.0421	0.0976183	5.37357	15.4189	1.10254	215.631	NA	NA
GNE	Diffuse large B-cell lymphoma	Diffuse large B-cell lymphoma	GNE	Inverse variance weighted	8	1.10274	0.44393	0.0129901	0.232637	1.97284	3.01241	1.26192	7.19109	0.450344	0.539953
ARSG	Diffuse large B-cell lymphoma	Diffuse large B-cell lymphoma	ARSG	Inverse variance weighted	11	-0.814632	0.384881	0.0342953	-1.569	-0.0602655	0.442802	0.208254	0.941514	0.623085	0.630869
AGER	Diffuse large B-cell lymphoma	Diffuse large B-cell lymphoma	AGER	Inverse variance weighted	9	2.00125	0.937109	0.0327153	0.164519	3.83799	7.39833	1.17883	46.432	0.909537	0.000319511
PCBD1	Diffuse large B-cell lymphoma	Diffuse large B-cell lymphoma	PCBD1	Inverse variance weighted	8	1.23695	0.552686	0.0252167	0.153684	2.32021	3.44508	1.16612	10.1778	0.180646	0.32783
SIGLEC9	Diffuse large B-cell lymphoma	Diffuse large B-cell lymphoma	SIGLEC9	Inverse variance weighted	2	-0.824756	0.387938	0.0335031	-1.58511	-0.0643982	0.438342	0.204924	0.937632	NA	NA
CCND3	Diffuse large B-cell lymphoma	Diffuse large B-cell lymphoma	CCND3	Inverse variance weighted	2	-1.68771	0.813982	0.0381351	-3.28312	-0.0923054	0.184942	0.0375112	0.911827	NA	NA
SARAF	Diffuse large B-cell lymphoma	Diffuse large B-cell lymphoma	SARAF	Inverse variance weighted	3	1.51938	0.671907	0.0237409	0.202443	2.83632	4.56939	1.22439	17.0528	NA	NA
CDK19	Diffuse large B-cell lymphoma	Diffuse large B-cell lymphoma	CDK19	Inverse variance weighted	3	-1.16583	0.553495	0.0351773	-2.25068	-0.0809828	0.311663	0.105327	0.92221	NA	NA
KLHL20	Diffuse large B-cell lymphoma	Diffuse large B-cell lymphoma	KLHL20	Inverse variance weighted	3	-1.34077	0.556188	0.0159245	-2.4309	-0.250642	0.261644	0.0879578	0.778301	NA	NA
PSPH	Diffuse large B-cell lymphoma	Diffuse large B-cell lymphoma	PSPH	Inverse variance weighted	3	2.20948	0.960728	0.0214599	0.326449	4.0925	9.11095	1.38604	59.8897	NA	NA
STN1	Diffuse large B-cell lymphoma	Diffuse large B-cell lymphoma	STN1	Inverse variance weighted	6	0.902408	0.446318	0.0431873	0.0276246	1.77719	2.46553	1.02801	5.91322	0.553521	0.130002
TUBB2B	Diffuse large B-cell lymphoma	Diffuse large B-cell lymphoma	TUBB2B	Inverse variance weighted	2	-1.06472	0.526335	0.0430845	-2.09633	-0.0331011	0.344825	0.122906	0.967441	NA	NA
NDUFAF2	Diffuse large B-cell lymphoma	Diffuse large B-cell lymphoma	NDUFAF2	Wald ratio	1	1.38191	0.635624	0.0296976	0.136087	2.62773	3.9825	1.14578	13.8423	NA	NA
PSMC6	Diffuse large B-cell lymphoma	Diffuse large B-cell lymphoma	PSMC6	Inverse variance weighted	5	-0.763663	0.350918	0.0295413	-1.45146	-0.0758639	0.465957	0.234228	0.926942	0.140758	0.207082
LTA	Diffuse large B-cell lymphoma	Diffuse large B-cell lymphoma	LTA	Inverse variance weighted	6	-1.0952	0.436383	0.0120822	-1.95051	-0.239895	0.334471	0.142201	0.786711	0.424147	0.786881
AHRR	Diffuse large B-cell lymphoma	Diffuse large B-cell lymphoma	AHRR	Inverse variance weighted	6	-1.49472	0.594201	0.0118862	-2.65935	-0.330082	0.224312	0.0699938	0.718865	0.880623	0.718711
UTS2B	Diffuse large B-cell lymphoma	Diffuse large B-cell lymphoma	UTS2B	Inverse variance weighted	5	1.04208	0.503724	0.0385691	0.0547827	2.02938	2.83511	1.05631	7.60938	0.57081	0.872159
ATP5F1E	Diffuse large B-cell lymphoma	Diffuse large B-cell lymphoma	ATP5F1E	Wald ratio	1	-4.61367	2.32616	0.0473245	-9.17294	-0.0543963	0.00991539	0.000103811	0.947057	NA	NA
PSAP	Diffuse large B-cell lymphoma	Diffuse large B-cell lymphoma	PSAP	Inverse variance weighted	2	-2.48512	0.894644	0.0054732	-4.23862	-0.73162	0.0833154	0.0144274	0.481129	NA	NA
GANAB	Diffuse large B-cell lymphoma	Diffuse large B-cell lymphoma	GANAB	Wald ratio	1	-2.42758	0.62016	9.06166e-05	-3.64309	-1.21206	0.0882505	0.0261713	0.297583	NA	NA
GJA3	Diffuse large B-cell lymphoma	Diffuse large B-cell lymphoma	GJA3	Inverse variance weighted	3	1.38341	0.635767	0.0295577	0.137305	2.62951	3.98847	1.14718	13.867	NA	NA
DRD4	Diffuse large B-cell lymphoma	Diffuse large B-cell lymphoma	DRD4	Inverse variance weighted	6	-1.95867	0.776868	0.0116941	-3.48133	-0.436011	0.141046	0.0307664	0.646611	0.203694	0.511583
GPR25	Diffuse large B-cell lymphoma	Diffuse large B-cell lymphoma	GPR25	Inverse variance weighted	2	1.38388	0.635975	0.0295557	0.137367	2.63039	3.99035	1.14725	13.8792	NA	NA
MBOAT4	Diffuse large B-cell lymphoma	Diffuse large B-cell lymphoma	MBOAT4	Wald ratio	1	1.95785	0.803056	0.0147687	0.383862	3.53184	7.0841	1.46794	34.1869	NA	NA
ADAMTS17	Diffuse large B-cell lymphoma	Diffuse large B-cell lymphoma	ADAMTS17	Inverse variance weighted	7	-0.666199	0.331461	0.0444432	-1.31586	-0.0165354	0.513657	0.268243	0.983601	0.790193	0.520868
PDE3B	Diffuse large B-cell lymphoma	Diffuse large B-cell lymphoma	PDE3B	Inverse variance weighted	6	-1.43877	0.680325	0.0344443	-2.77221	-0.105336	0.237219	0.0625238	0.900022	0.718277	0.872206
SIGLEC6	Diffuse large B-cell lymphoma	Diffuse large B-cell lymphoma	SIGLEC6	Inverse variance weighted	3	-1.27676	0.617169	0.0385711	-2.48641	-0.067107	0.27894	0.0832084	0.935095	NA	NA
SNRK	Diffuse large B-cell lymphoma	Diffuse large B-cell lymphoma	SNRK	Inverse variance weighted	3	-1.52201	0.692264	0.0279061	-2.87885	-0.165177	0.218272	0.0561992	0.847744	NA	NA
TXNDC11	Diffuse large B-cell lymphoma	Diffuse large B-cell lymphoma	TXNDC11	Inverse variance weighted	3	-1.13834	0.509564	0.0254861	-2.13709	-0.139597	0.320349	0.117998	0.869709	NA	NA
TAC4	Diffuse large B-cell lymphoma	Diffuse large B-cell lymphoma	TAC4	Wald ratio	1	3.59835	1.28869	0.00523401	1.07253	6.12418	36.5381	2.92277	456.769	NA	NA
IKBKB	Diffuse large B-cell lymphoma	Diffuse large B-cell lymphoma	IKBKB	Inverse variance weighted	5	1.63367	0.769967	0.0338596	0.124534	3.14281	5.12264	1.13262	23.1688	0.467437	0.668826
SLC16A7	Diffuse large B-cell lymphoma	Diffuse large B-cell lymphoma	SLC16A7	Inverse variance weighted	7	-1.35677	0.586139	0.0206264	-2.5056	-0.207935	0.257492	0.0816268	0.81226	0.311711	0.746863
TUBB	Diffuse large B-cell lymphoma	Diffuse large B-cell lymphoma	TUBB	Inverse variance weighted	10	1.18047	0.540786	0.0290448	0.12053	2.24041	3.2559	1.12809	9.39719	0.657966	0.0662079
FAM20A	Diffuse large B-cell lymphoma	Diffuse large B-cell lymphoma	FAM20A	Inverse variance weighted	2	-2.24249	0.751012	0.00282699	-3.71447	-0.770501	0.106194	0.0243684	0.462781	NA	NA
CTSD	Diffuse large B-cell lymphoma	Diffuse large B-cell lymphoma	CTSD	Inverse variance weighted	8	1.16454	0.579043	0.0443108	0.0296117	2.29946	3.20444	1.03005	9.9688	0.937247	0.698106
HDGF	Diffuse large B-cell lymphoma	Diffuse large B-cell lymphoma	HDGF	Wald ratio	1	3.01429	1.53123	0.0490059	0.0130773	6.0155	20.3746	1.01316	409.729	NA	NA
CXCL9	Diffuse large B-cell lymphoma	Diffuse large B-cell lymphoma	CXCL9	Inverse variance weighted	2	-1.73037	0.746755	0.0204938	-3.19401	-0.266727	0.177219	0.0410072	0.765882	NA	NA
PSMC5	Diffuse large B-cell lymphoma	Diffuse large B-cell lymphoma	PSMC5	Inverse variance weighted	3	-1.17015	0.542944	0.0311471	-2.23432	-0.105976	0.310322	0.107065	0.899446	NA	NA
LAMP3	Diffuse large B-cell lymphoma	Diffuse large B-cell lymphoma	LAMP3	Inverse variance weighted	8	1.65449	0.833878	0.0472452	0.0200924	3.28889	5.23043	1.0203	26.8132	0.150094	0.470715
ERCC6	Diffuse large B-cell lymphoma	Diffuse large B-cell lymphoma	ERCC6	Wald ratio	1	1.60411	0.705454	0.0229741	0.221418	2.9868	4.97342	1.24784	19.8221	NA	NA
NDUFAF3	Diffuse large B-cell lymphoma	Diffuse large B-cell lymphoma	NDUFAF3	Wald ratio	1	1.67442	0.764989	0.0286104	0.17504	3.1738	5.33569	1.19129	23.898	NA	NA
RAB27A	Diffuse large B-cell lymphoma	Diffuse large B-cell lymphoma	RAB27A	Inverse variance weighted	3	-2.69257	0.823146	0.00107142	-4.30593	-1.0792	0.067707	0.0134883	0.339867	NA	NA
MCOLN1	Diffuse large B-cell lymphoma	Diffuse large B-cell lymphoma	MCOLN1	Inverse variance weighted	3	1.3247	0.655201	0.0431943	0.0405084	2.6089	3.76107	1.04134	13.5841	NA	NA
NAT1	Diffuse large B-cell lymphoma	Diffuse large B-cell lymphoma	NAT1	Inverse variance weighted	5	-1.69064	0.852141	0.0472567	-3.36084	-0.0204451	0.184401	0.0347061	0.979762	0.198668	0.226533
DERL1	Diffuse large B-cell lymphoma	Diffuse large B-cell lymphoma	DERL1	Inverse variance weighted	5	1.89021	0.790091	0.0167387	0.341634	3.43879	6.62078	1.40724	31.1493	0.713373	0.943149
SULT1B1	Diffuse large B-cell lymphoma	Diffuse large B-cell lymphoma	SULT1B1	Inverse variance weighted	2	2.20886	0.751987	0.00331008	0.73497	3.68276	9.10537	2.08542	39.7559	NA	NA
GRK3	Diffuse large B-cell lymphoma	Diffuse large B-cell lymphoma	GRK3	Inverse variance weighted	2	2.07935	0.899664	0.0208188	0.316012	3.8427	7.9993	1.37165	46.6511	NA	NA
MMP1	Diffuse large B-cell lymphoma	Diffuse large B-cell lymphoma	MMP1	Inverse variance weighted	5	-1.9717	0.719474	0.00613518	-3.38186	-0.561526	0.139221	0.033984	0.570338	0.760301	0.830455
NAALAD2	Diffuse large B-cell lymphoma	Diffuse large B-cell lymphoma	NAALAD2	Inverse variance weighted	3	-2.22263	1.09938	0.0432073	-4.37742	-0.0678326	0.108324	0.0125577	0.934417	NA	NA
CACNB4	Diffuse large B-cell lymphoma	Diffuse large B-cell lymphoma	CACNB4	Inverse variance weighted	5	-1.89278	0.819832	0.0209578	-3.49965	-0.285911	0.150652	0.0302079	0.751329	0.51166	0.474338
PDE2A	Diffuse large B-cell lymphoma	Diffuse large B-cell lymphoma	PDE2A	Inverse variance weighted	5	-2.14651	1.0221	0.0357207	-4.14983	-0.143189	0.116891	0.015767	0.86659	0.379563	0.076977
PSMA6	Diffuse large B-cell lymphoma	Diffuse large B-cell lymphoma	PSMA6	Inverse variance weighted	3	2.29367	1.06218	0.0308193	0.211797	4.37554	9.91125	1.2359	79.4831	NA	NA
COL13A1	Diffuse large B-cell lymphoma	Diffuse large B-cell lymphoma	COL13A1	Inverse variance weighted	2	2.41105	0.988368	0.0147106	0.47385	4.34825	11.1457	1.60617	77.3434	NA	NA
KLHL22	Diffuse large B-cell lymphoma	Diffuse large B-cell lymphoma	KLHL22	Wald ratio	1	-3.07038	0.983559	0.00179804	-4.99816	-1.14261	0.0464033	0.00675036	0.318985	NA	NA
FAM3C	Diffuse large B-cell lymphoma	Diffuse large B-cell lymphoma	FAM3C	Inverse variance weighted	2	1.15715	0.476564	0.0151777	0.223085	2.09121	3.18085	1.24993	8.09474	NA	NA
HCP5	Diffuse large B-cell lymphoma	Diffuse large B-cell lymphoma	HCP5	Inverse variance weighted	5	-2.22878	0.930164	0.0165699	-4.0519	-0.405659	0.10766	0.0173893	0.666538	0.226586	0.0637214
ATP2A1	Diffuse large B-cell lymphoma	Diffuse large B-cell lymphoma	ATP2A1	Inverse variance weighted	2	2.48038	0.841169	0.00319085	0.831688	4.12907	11.9458	2.29719	62.1202	NA	NA
APOM	Diffuse large B-cell lymphoma	Diffuse large B-cell lymphoma	APOM	Wald ratio	1	-4.53498	1.00182	5.99003e-06	-6.49855	-2.57141	0.0107271	0.00150563	0.0764276	NA	NA
PPM1B	Diffuse large B-cell lymphoma	Diffuse large B-cell lymphoma	PPM1B	Wald ratio	1	-4.39459	1.51537	0.0037314	-7.36471	-1.42447	0.0123439	0.00063321	0.240635	NA	NA
TAOK3	Diffuse large B-cell lymphoma	Diffuse large B-cell lymphoma	TAOK3	Wald ratio	1	1.74622	0.882299	0.0477965	0.0169165	3.47553	5.73291	1.01706	32.315	NA	NA
GLIPR1L1	Diffuse large B-cell lymphoma	Diffuse large B-cell lymphoma	GLIPR1L1	Wald ratio	1	2.11229	0.975875	0.0304249	0.19958	4.02501	8.26719	1.22089	55.9808	NA	NA
GPR153	Diffuse large B-cell lymphoma	Diffuse large B-cell lymphoma	GPR153	Inverse variance weighted	2	-2.82462	1.16066	0.0149477	-5.09951	-0.549737	0.0593311	0.00609975	0.577102	NA	NA
C2	Diffuse large B-cell lymphoma	Diffuse large B-cell lymphoma	C2	Inverse variance weighted	5	3.94323	0.770217	3.06116e-07	2.43361	5.45286	51.5852	11.4	233.425	0.342135	0.253475
METAP1	Diffuse large B-cell lymphoma	Diffuse large B-cell lymphoma	METAP1	Inverse variance weighted	3	2.61043	1.27173	0.040106	0.117833	5.10302	13.6049	1.12506	164.518	NA	NA
LEP	Diffuse large B-cell lymphoma	Diffuse large B-cell lymphoma	LEP	Wald ratio	1	-4.66734	1.54511	0.0025218	-7.69576	-1.63892	0.00939721	0.00045475	0.194189	NA	NA
BAG6	Diffuse large B-cell lymphoma	Diffuse large B-cell lymphoma	BAG6	Inverse variance weighted	3	-1.78676	0.703004	0.0110346	-3.16464	-0.408868	0.167503	0.0422292	0.664402	NA	NA
HTT	Diffuse large B-cell lymphoma	Diffuse large B-cell lymphoma	HTT	Inverse variance weighted	2	2.39191	0.969901	0.0136579	0.490904	4.29291	10.9343	1.63379	73.1794	NA	NA
CLCN3	Diffuse large B-cell lymphoma	Diffuse large B-cell lymphoma	CLCN3	Inverse variance weighted	3	-3.22928	1.21297	0.00776098	-5.60669	-0.851861	0.0395861	0.00367319	0.42662	NA	NA
SRC	Diffuse large B-cell lymphoma	Diffuse large B-cell lymphoma	SRC	Inverse variance weighted	5	-3.52061	1.78805	0.0489568	-7.02519	-0.0160341	0.0295813	0.0008892	0.984094	0.945235	0.344874
NEU1	Diffuse large B-cell lymphoma	Diffuse large B-cell lymphoma	NEU1	Inverse variance weighted	2	-4.06787	0.832605	1.03058e-06	-5.69977	-2.43596	0.0171139	0.00334673	0.0875137	NA	NA
IGHV3-23	Diffuse large B-cell lymphoma	Diffuse large B-cell lymphoma	IGHV3-23	Wald ratio	1	-2.7184	1.38013	0.0488766	-5.42346	-0.0133409	0.0659801	0.00441184	0.986748	NA	NA
KCNG1	Diffuse large B-cell lymphoma	Diffuse large B-cell lymphoma	KCNG1	Wald ratio	1	-4.68782	1.79301	0.00893598	-8.20213	-1.17352	0.00920672	0.00027407	0.309278	NA	NA
STAT1	Diffuse large B-cell lymphoma	Diffuse large B-cell lymphoma	STAT1	Inverse variance weighted	3	-3.7351	1.18683	0.00164889	-6.0613	-1.40891	0.0238707	0.00233138	0.24441	NA	NA
LGALS3	Diffuse large B-cell lymphoma	Diffuse large B-cell lymphoma	LGALS3	Wald ratio	1	-6.39706	2.34481	0.00636845	-10.9929	-1.80124	0.00166646	1.68211e-05	0.165095	NA	NA
WNT16	Diffuse large B-cell lymphoma	Diffuse large B-cell lymphoma	WNT16	Wald ratio	1	7.84259	2.67694	0.0033931	2.59578	13.0894	2546.78	13.407	483782	NA	NA
CLNK	Diffuse large B-cell lymphoma	Diffuse large B-cell lymphoma	CLNK	Wald ratio	1	-3.01895	1.35819	0.0262306	-5.681	-0.356906	0.0488524	0.00341016	0.699838	NA	NA
KEAP1	Diffuse large B-cell lymphoma	Diffuse large B-cell lymphoma	KEAP1	Inverse variance weighted	3	-3.80929	1.65843	0.021623	-7.0598	-0.558767	0.022164	0.000858947	0.571914	NA	NA
SH2B1	Diffuse large B-cell lymphoma	Diffuse large B-cell lymphoma	SH2B1	Wald ratio	1	-3.48117	1.4314	0.0150156	-6.28671	-0.675625	0.0307715	0.00186088	0.508838	NA	NA
DYNC2H1	Diffuse large B-cell lymphoma	Diffuse large B-cell lymphoma	DYNC2H1	Wald ratio	1	3.28136	1.36355	0.0161072	0.608796	5.95392	26.612	1.83822	385.262	NA	NA
CLC	Diffuse large B-cell lymphoma	Diffuse large B-cell lymphoma	CLC	Wald ratio	1	3.68235	1.80675	0.0415395	0.141116	7.22359	39.7398	1.15156	1371.4	NA	NA
RAD54L	Diffuse large B-cell lymphoma	Diffuse large B-cell lymphoma	RAD54L	Inverse variance weighted	2	-4.01267	1.41956	0.00470289	-6.795	-1.23034	0.018085	0.00111935	0.292192	NA	NA
P2RY6	Diffuse large B-cell lymphoma	Diffuse large B-cell lymphoma	P2RY6	Inverse variance weighted	2	-5.22424	1.66794	0.00173529	-8.4934	-1.95508	0.00538444	0.000204815	0.141553	NA	NA
CXCR5	Diffuse large B-cell lymphoma	Diffuse large B-cell lymphoma	CXCR5	Inverse variance weighted	2	6.16457	1.37484	7.33131e-06	3.46988	8.85926	475.595	32.1328	7039.25	NA	NA
AURKAIP1	Diffuse large B-cell lymphoma	Diffuse large B-cell lymphoma	AURKAIP1	Inverse variance weighted	2	3.19783	1.4305	0.0253868	0.394054	6.00161	24.4794	1.48298	404.078	NA	NA
RBMS3	Diffuse large B-cell lymphoma	Diffuse large B-cell lymphoma	RBMS3	Wald ratio	1	-4.97892	2.43182	0.0406182	-9.74529	-0.212556	0.00688148	5.857e-05	0.808515	NA	NA
PRAME	Diffuse large B-cell lymphoma	Diffuse large B-cell lymphoma	PRAME	Inverse variance weighted	3	-4.98795	1.33167	0.000179941	-7.59803	-2.37787	0.00681961	0.000501438	0.0927475	NA	NA
ITGB4	Diffuse large B-cell lymphoma	Diffuse large B-cell lymphoma	ITGB4	Inverse variance weighted	2	5.58107	2.16704	0.0100115	1.33367	9.82847	265.355	3.79493	18554.6	NA	NA
CYP3A5	Diffuse large B-cell lymphoma	Diffuse large B-cell lymphoma	CYP3A5	Inverse variance weighted	2	7.26742	3.57543	0.0420927	0.259585	14.2753	1432.85	1.29639	1.58367e+06	NA	NA
NPTN	Diffuse large B-cell lymphoma	Diffuse large B-cell lymphoma	NPTN	Inverse variance weighted	2	-4.13815	2.01639	0.0401447	-8.09028	-0.186026	0.0159523	0.000306503	0.830252	NA	NA
DBF4	Diffuse large B-cell lymphoma	Diffuse large B-cell lymphoma	DBF4	Wald ratio	1	-15.8084	4.99402	0.00154829	-25.5967	-6.02017	1.36296e-07	7.64702e-12	0.00242927	NA	NA
FBLN1	Diffuse large B-cell lymphoma	Diffuse large B-cell lymphoma	FBLN1	Wald ratio	1	-4.9093	1.99143	0.0136933	-8.81251	-1.00609	0.00737766	0.00014886	0.365645	NA	NA
RGS19	Diffuse large B-cell lymphoma	Diffuse large B-cell lymphoma	RGS19	Wald ratio	1	-4.66074	2.30304	0.0429981	-9.1747	-0.14677	0.00945949	0.000103628	0.863493	NA	NA
HSPA1A	Diffuse large B-cell lymphoma	Diffuse large B-cell lymphoma	HSPA1A	Wald ratio	1	2.80681	1.31537	0.0328551	0.228677	5.38494	16.557	1.25694	218.097	NA	NA
EEF2K	Diffuse large B-cell lymphoma	Diffuse large B-cell lymphoma	EEF2K	Wald ratio	1	-8.74547	3.12902	0.00519075	-14.8784	-2.61258	0.000159181	3.45471e-07	0.0733448	NA	NA
DNMT3L	Diffuse large B-cell lymphoma	Diffuse large B-cell lymphoma	DNMT3L	Wald ratio	1	-5.33372	2.04654	0.00915503	-9.34495	-1.3225	0.00482606	8.74057e-05	0.266469	NA	NA
FZD4	Diffuse large B-cell lymphoma	Diffuse large B-cell lymphoma	FZD4	Wald ratio	1	17.0587	5.57048	0.00219619	6.14052	27.9768	2.56143e+07	464.297	1.41309e+12	NA	NA
ADAMTS14	Diffuse large B-cell lymphoma	Diffuse large B-cell lymphoma	ADAMTS14	Inverse variance weighted	2	-3.86972	1.8846	0.0400396	-7.56354	-0.175908	0.0208641	0.000519035	0.838695	NA	NA
CRHBP	Diffuse large B-cell lymphoma	Diffuse large B-cell lymphoma	CRHBP	Wald ratio	1	4.95712	2.23203	0.0263576	0.582341	9.3319	142.184	1.79022	11292.5	NA	NA
NOTCH3	Diffuse large B-cell lymphoma	Diffuse large B-cell lymphoma	NOTCH3	Wald ratio	1	-4.38639	2.20152	0.0463229	-8.70137	-0.0714153	0.0124455	0.000166357	0.931075	NA	NA
GRK2	Diffuse large B-cell lymphoma	Diffuse large B-cell lymphoma	GRK2	Wald ratio	1	10.4438	4.26568	0.0143524	2.08302	18.8045	34329.2	8.02865	1.46786e+08	NA	NA
PLK4	Diffuse large B-cell lymphoma	Diffuse large B-cell lymphoma	PLK4	Wald ratio	1	3.97149	2.0091	0.0480694	0.0336609	7.90932	53.0636	1.03423	2722.54	NA	NA
