# Supplementary material for: Unraveling novel therapeutic targets for diffuse large B-cell lymphoma: a plasma multi-omics study
Source: Front Pharmacol. 2026 Apr 30;17:1833739. doi: 10.3389/fphar.2026.1833739 (PMC13171477; doi:10.3389/fphar.2026.1833739)
Supplement: Supplementary file 1 [file DataSheet1.zip › Supplemental Figures and Tables/Supplemental Tables/Supplemental Table 8.xlsx]

## Sheet: Sheet1
id.exposure	id.outcome	outcome	exposure	method	nsnp	b	se	pval	lo_ci	up_ci	or	or_lci95	or_uci95	egger_pleiotropy_pavlue	heterogeneity_test_pavlue
ISG15	Diffuse large B-cell lymphoma	Diffuse large B-cell lymphoma	ISG15	Inverse variance weighted	21	0.315045	0.0893023	0.000418958	0.140012	0.490077	1.37032	1.15029	1.63244	0.773005	0.0823275
TNFRSF14	Diffuse large B-cell lymphoma	Diffuse large B-cell lymphoma	TNFRSF14	Inverse variance weighted	2	0.692104	0.305923	0.0236759	0.0924951	1.29171	1.99792	1.09691	3.63902	NA	NA
PCSK9	Diffuse large B-cell lymphoma	Diffuse large B-cell lymphoma	PCSK9	Inverse variance weighted	8	-0.703064	0.156345	6.89588e-06	-1.0095	-0.396628	0.495066	0.364401	0.672584	0.610089	0.952457
OLFML3	Diffuse large B-cell lymphoma	Diffuse large B-cell lymphoma	OLFML3	Inverse variance weighted	1894	0.0402543	0.019599	0.0399859	0.00184024	0.0786683	1.04108	1.00184	1.08185	0.362054	0.110604
CD1D	Diffuse large B-cell lymphoma	Diffuse large B-cell lymphoma	CD1D	Wald ratio	1	-1.81827	0.873488	0.0373771	-3.53031	-0.106234	0.162306	0.0292959	0.899214	NA	NA
APCS	Diffuse large B-cell lymphoma	Diffuse large B-cell lymphoma	APCS	Inverse variance weighted	3	0.474456	0.228647	0.0379814	0.0263071	0.922604	1.60714	1.02666	2.51583	NA	NA
FCAMR	Diffuse large B-cell lymphoma	Diffuse large B-cell lymphoma	FCAMR	Inverse variance weighted	2	1.62644	0.363832	7.8104e-06	0.913333	2.33955	5.08575	2.49262	10.3766	NA	NA
AGT	Diffuse large B-cell lymphoma	Diffuse large B-cell lymphoma	AGT	Inverse variance weighted	2	-1.31255	0.541608	0.0153749	-2.3741	-0.250996	0.269133	0.0930982	0.778026	NA	NA
ATRAID	Diffuse large B-cell lymphoma	Diffuse large B-cell lymphoma	ATRAID	Inverse variance weighted	3	0.5546	0.280926	0.0483604	0.00398568	1.10521	1.74124	1.00399	3.01987	NA	NA
CD8A	Diffuse large B-cell lymphoma	Diffuse large B-cell lymphoma	CD8A	Inverse variance weighted	8	0.325382	0.154698	0.0354367	0.0221734	0.628591	1.38456	1.02242	1.87497	0.0574331	0.0616987
ICOS	Diffuse large B-cell lymphoma	Diffuse large B-cell lymphoma	ICOS	Inverse variance weighted	8	0.517466	0.19333	0.00743741	0.138539	0.896392	1.67777	1.14859	2.45074	0.30401	0.338784
SERPINE2	Diffuse large B-cell lymphoma	Diffuse large B-cell lymphoma	SERPINE2	Inverse variance weighted	2166	-0.0359236	0.0180337	0.0463676	-0.0712696	-0.000577644	0.964714	0.931211	0.999423	0.671913	0.00678143
TIMP4	Diffuse large B-cell lymphoma	Diffuse large B-cell lymphoma	TIMP4	Inverse variance weighted	5	-0.293134	0.139067	0.0350433	-0.565706	-0.0205621	0.745922	0.567959	0.979648	0.288651	0.480753
IL20RB	Diffuse large B-cell lymphoma	Diffuse large B-cell lymphoma	IL20RB	Inverse variance weighted	2	0.946612	0.404011	0.0191275	0.154751	1.73847	2.57697	1.16737	5.68866	NA	NA
NLGN1	Diffuse large B-cell lymphoma	Diffuse large B-cell lymphoma	NLGN1	Wald ratio	1	1.30692	0.489231	0.00755396	0.34803	2.26582	3.69479	1.41628	9.63899	NA	NA
IL1RAP	Diffuse large B-cell lymphoma	Diffuse large B-cell lymphoma	IL1RAP	Inverse variance weighted	4192	-0.0323229	0.0129086	0.0122806	-0.0576238	-0.007022	0.968194	0.944005	0.993003	0.7073	0.0304062
SPINK2	Diffuse large B-cell lymphoma	Diffuse large B-cell lymphoma	SPINK2	Inverse variance weighted	9	0.376624	0.180187	0.0366012	0.0234575	0.729791	1.45736	1.02373	2.07465	0.366155	0.453705
DDR1	Diffuse large B-cell lymphoma	Diffuse large B-cell lymphoma	DDR1	Inverse variance weighted	5	0.545724	0.20289	0.00715051	0.148059	0.943388	1.72586	1.15958	2.56867	0.192587	0.358503
MICB	Diffuse large B-cell lymphoma	Diffuse large B-cell lymphoma	MICB	Inverse variance weighted	27	-0.226534	0.0752241	0.00259995	-0.373973	-0.079095	0.797292	0.687995	0.923952	0.987251	0.000227166
APOM	Diffuse large B-cell lymphoma	Diffuse large B-cell lymphoma	APOM	Inverse variance weighted	3	-0.58803	0.25946	0.0234295	-1.09657	-0.0794875	0.55542	0.334014	0.92359	NA	NA
C2	Diffuse large B-cell lymphoma	Diffuse large B-cell lymphoma	C2	Inverse variance weighted	23	0.268899	0.0991026	0.00666083	0.0746582	0.463141	1.30852	1.07752	1.58906	0.604041	0.0420213
CFB	Diffuse large B-cell lymphoma	Diffuse large B-cell lymphoma	CFB	Inverse variance weighted	15	0.346581	0.123055	0.00485547	0.105393	0.587768	1.41422	1.11115	1.79997	0.18945	0.0182039
IL17F	Diffuse large B-cell lymphoma	Diffuse large B-cell lymphoma	IL17F	Wald ratio	1	-1.27112	0.567881	0.0251976	-2.38417	-0.158075	0.280517	0.0921657	0.853785	NA	NA
VWC2	Diffuse large B-cell lymphoma	Diffuse large B-cell lymphoma	VWC2	Inverse variance weighted	3	0.598123	0.270808	0.0271985	0.0673386	1.12891	1.8187	1.06966	3.09228	NA	NA
CFTR	Diffuse large B-cell lymphoma	Diffuse large B-cell lymphoma	CFTR	Wald ratio	1	-1.74172	0.480183	0.000286503	-2.68288	-0.800565	0.175218	0.0683657	0.449075	NA	NA
GGH	Diffuse large B-cell lymphoma	Diffuse large B-cell lymphoma	GGH	Inverse variance weighted	9	-0.211995	0.104143	0.0417898	-0.416116	-0.007874	0.808969	0.659604	0.992157	0.504124	0.915446
CA1	Diffuse large B-cell lymphoma	Diffuse large B-cell lymphoma	CA1	Inverse variance weighted	5	0.47195	0.21048	0.0249445	0.0594101	0.884491	1.60312	1.06121	2.42175	0.811314	0.395685
CCL19	Diffuse large B-cell lymphoma	Diffuse large B-cell lymphoma	CCL19	Inverse variance weighted	3	-0.48609	0.225272	0.0309444	-0.927624	-0.0445559	0.615027	0.395492	0.956422	NA	NA
GSN	Diffuse large B-cell lymphoma	Diffuse large B-cell lymphoma	GSN	Inverse variance weighted	9	-0.557056	0.149709	0.000198495	-0.850486	-0.263626	0.572893	0.427207	0.76826	0.42899	0.666684
ADAMTS13	Diffuse large B-cell lymphoma	Diffuse large B-cell lymphoma	ADAMTS13	Inverse variance weighted	6	0.308922	0.123252	0.0121957	0.0673487	0.550496	1.36196	1.06967	1.73411	0.500012	0.90902
SSRP1	Diffuse large B-cell lymphoma	Diffuse large B-cell lymphoma	SSRP1	Inverse variance weighted	5	-1.37975	0.689636	0.0454263	-2.73143	-0.0280584	0.251643	0.065126	0.972332	0.900968	0.808316
CRTAM	Diffuse large B-cell lymphoma	Diffuse large B-cell lymphoma	CRTAM	Inverse variance weighted	2	-0.981725	0.374032	0.0086724	-1.71483	-0.248621	0.374664	0.179995	0.779875	NA	NA
NTM	Diffuse large B-cell lymphoma	Diffuse large B-cell lymphoma	NTM	Inverse variance weighted	5	-0.31641	0.145053	0.0291581	-0.600714	-0.0321065	0.72876	0.54842	0.968403	0.433206	0.615294
PRB4	Diffuse large B-cell lymphoma	Diffuse large B-cell lymphoma	PRB4	Wald ratio	1	1.35867	0.484785	0.00506899	0.408488	2.30885	3.891	1.50454	10.0628	NA	NA
LRRK2	Diffuse large B-cell lymphoma	Diffuse large B-cell lymphoma	LRRK2	Inverse variance weighted	2060	-0.0376406	0.0176485	0.0329417	-0.0722317	-0.00304954	0.963059	0.930315	0.996955	0.901351	0.662459
CDKN3	Diffuse large B-cell lymphoma	Diffuse large B-cell lymphoma	CDKN3	Wald ratio	1	1.99499	0.434937	4.49976e-06	1.14252	2.84747	7.35214	3.13464	17.244	NA	NA
CTRB2	Diffuse large B-cell lymphoma	Diffuse large B-cell lymphoma	CTRB2	Inverse variance weighted	5	-0.345609	0.147394	0.0190378	-0.634501	-0.0567159	0.707789	0.5302	0.944862	0.913368	0.436961
CD300LG	Diffuse large B-cell lymphoma	Diffuse large B-cell lymphoma	CD300LG	Wald ratio	1	1.34196	0.56851	0.018251	0.227681	2.45624	3.82654	1.25568	11.6609	NA	NA
WFIKKN2	Diffuse large B-cell lymphoma	Diffuse large B-cell lymphoma	WFIKKN2	Inverse variance weighted	10	0.36773	0.141223	0.00921709	0.0909329	0.644528	1.44445	1.0952	1.90509	0.817286	0.959152
GALNT1	Diffuse large B-cell lymphoma	Diffuse large B-cell lymphoma	GALNT1	Wald ratio	1	3.51117	0.883228	7.02652e-05	1.78005	5.2423	33.4875	5.93012	189.104	NA	NA
MAP2K2	Diffuse large B-cell lymphoma	Diffuse large B-cell lymphoma	MAP2K2	Inverse variance weighted	7	0.264417	0.12075	0.0285399	0.0277465	0.501088	1.30267	1.02814	1.65052	0.747978	0.976256
CCL25	Diffuse large B-cell lymphoma	Diffuse large B-cell lymphoma	CCL25	Inverse variance weighted	12	0.328959	0.13642	0.0158927	0.061576	0.596343	1.38952	1.06351	1.81547	0.187387	0.0696343
APOC2	Diffuse large B-cell lymphoma	Diffuse large B-cell lymphoma	APOC2	Inverse variance weighted	2	0.734751	0.372569	0.0485961	0.00451488	1.46499	2.08496	1.00453	4.32749	NA	NA
CD33	Diffuse large B-cell lymphoma	Diffuse large B-cell lymphoma	CD33	Inverse variance weighted	2163	-0.0363626	0.017643	0.0393011	-0.0709429	-0.0017823	0.964291	0.931515	0.998219	0.294452	0.787486
KMT5C	Diffuse large B-cell lymphoma	Diffuse large B-cell lymphoma	KMT5C	Inverse variance weighted	5	-1.70205	0.762424	0.0255871	-3.1964	-0.207701	0.182309	0.040909	0.81245	0.304351	0.683615
SIRPB1	Diffuse large B-cell lymphoma	Diffuse large B-cell lymphoma	SIRPB1	Inverse variance weighted	2159	-0.0536698	0.0178669	0.00266566	-0.0886888	-0.0186507	0.947745	0.91513	0.981522	0.597137	0.55356
PRNP	Diffuse large B-cell lymphoma	Diffuse large B-cell lymphoma	PRNP	Wald ratio	1	1.33657	0.549176	0.0149421	0.260188	2.41296	3.80598	1.29717	11.1669	NA	NA
CST5	Diffuse large B-cell lymphoma	Diffuse large B-cell lymphoma	CST5	Inverse variance weighted	17	0.200717	0.0952682	0.0351298	0.013991	0.387442	1.22228	1.01409	1.47321	0.634351	0.332884
RBL1	Diffuse large B-cell lymphoma	Diffuse large B-cell lymphoma	RBL1	Wald ratio	1	-1.6104	0.543899	0.00306792	-2.67644	-0.544361	0.199807	0.0688073	0.580213	NA	NA
TFF1	Diffuse large B-cell lymphoma	Diffuse large B-cell lymphoma	TFF1	Inverse variance weighted	3	0.461792	0.200574	0.0213151	0.0686677	0.854917	1.58692	1.07108	2.35118	NA	NA
