# Supplementary material for: Unraveling novel therapeutic targets for diffuse large B-cell lymphoma: a plasma multi-omics study
Source: Front Pharmacol. 2026 Apr 30;17:1833739. doi: 10.3389/fphar.2026.1833739 (PMC13171477; doi:10.3389/fphar.2026.1833739)
Supplement: Supplementary file 1 [file DataSheet1.zip › Supplemental Figures and Tables/Supplemental Tables/Supplemental Table 9.xlsx]

## Sheet: Sheet1
id.exposure	id.outcome	outcome	exposure	method	nsnp	b	se	pval	lo_ci	up_ci	or	or_lci95	or_uci95	egger_pleiotropy_pavlue	heterogeneity_test_pavlue
CA6	Diffuse large B-cell lymphoma	Diffuse large B-cell lymphoma	CA6	Inverse variance weighted	21	0.321704	0.102536	0.00170413	0.120733	0.522674	1.37948	1.12832	1.68653	0.84514	0.192333
CELA2A	Diffuse large B-cell lymphoma	Diffuse large B-cell lymphoma	CELA2A	Wald ratio	1	-1.00706	0.491186	0.0403381	-1.96979	-0.0443391	0.36529	0.139486	0.956629	NA	NA
FNDC5	Diffuse large B-cell lymphoma	Diffuse large B-cell lymphoma	FNDC5	Wald ratio	1	-0.688279	0.332266	0.0383149	-1.33952	-0.0370377	0.50244	0.261971	0.96364	NA	NA
IL6R	Diffuse large B-cell lymphoma	Diffuse large B-cell lymphoma	IL6R	Inverse variance weighted	3993	-0.0280975	0.00993613	0.00468682	-0.0475723	-0.00862264	0.972294	0.953542	0.991414	0.622857	0.253335
CD1D	Diffuse large B-cell lymphoma	Diffuse large B-cell lymphoma	CD1D	Wald ratio	1	1.32053	0.604935	0.0290411	0.134857	2.5062	3.74541	1.14437	12.2583	NA	NA
CD1A	Diffuse large B-cell lymphoma	Diffuse large B-cell lymphoma	CD1A	Wald ratio	1	-0.880258	0.413687	0.0333508	-1.69109	-0.0694311	0.414676	0.184319	0.932924	NA	NA
FCAMR	Diffuse large B-cell lymphoma	Diffuse large B-cell lymphoma	FCAMR	Wald ratio	1	-1.00431	0.399054	0.0118452	-1.78645	-0.222162	0.366298	0.167553	0.800785	NA	NA
IRF6	Diffuse large B-cell lymphoma	Diffuse large B-cell lymphoma	IRF6	Inverse variance weighted	6	0.17895	0.0743179	0.016045	0.0332864	0.324613	1.19596	1.03385	1.38349	0.279138	0.662442
AKT3	Diffuse large B-cell lymphoma	Diffuse large B-cell lymphoma	AKT3	Wald ratio	1	-1.5214	0.454041	0.000805783	-2.41132	-0.631481	0.218406	0.0896967	0.531804	NA	NA
ATRAID	Diffuse large B-cell lymphoma	Diffuse large B-cell lymphoma	ATRAID	Inverse variance weighted	3	-0.557577	0.211282	0.00831449	-0.971689	-0.143465	0.572595	0.378443	0.866351	NA	NA
FABP1	Diffuse large B-cell lymphoma	Diffuse large B-cell lymphoma	FABP1	Wald ratio	1	-0.914582	0.46602	0.0497	-1.82798	-0.00118241	0.400684	0.160738	0.998818	NA	NA
IL1RL1	Diffuse large B-cell lymphoma	Diffuse large B-cell lymphoma	IL1RL1	Inverse variance weighted	12	0.171499	0.0816741	0.0357462	0.0114183	0.331581	1.18708	1.01148	1.39317	0.0512348	0.218285
PROC	Diffuse large B-cell lymphoma	Diffuse large B-cell lymphoma	PROC	Inverse variance weighted	9	0.157788	0.0729826	0.0306187	0.0147419	0.300834	1.17092	1.01485	1.35098	0.313945	0.314012
STAT1	Diffuse large B-cell lymphoma	Diffuse large B-cell lymphoma	STAT1	Inverse variance weighted	2	-0.84185	0.291906	0.00392683	-1.41398	-0.269715	0.430913	0.243172	0.763597	NA	NA
IGFBP5	Diffuse large B-cell lymphoma	Diffuse large B-cell lymphoma	IGFBP5	Wald ratio	1	0.77665	0.379827	0.0408801	0.0321882	1.52111	2.17418	1.03271	4.57731	NA	NA
DES	Diffuse large B-cell lymphoma	Diffuse large B-cell lymphoma	DES	Inverse variance weighted	3	-0.753743	0.379331	0.0469185	-1.49723	-0.0102552	0.470602	0.223749	0.989797	NA	NA
SERPINE2	Diffuse large B-cell lymphoma	Diffuse large B-cell lymphoma	SERPINE2	Inverse variance weighted	2145	-0.0290673	0.0137151	0.0340599	-0.0559489	-0.00218566	0.971351	0.945587	0.997817	0.484359	0.272356
DNER	Diffuse large B-cell lymphoma	Diffuse large B-cell lymphoma	DNER	Wald ratio	1	0.825112	0.32158	0.0102936	0.194815	1.45541	2.28214	1.21509	4.28623	NA	NA
PRLH	Diffuse large B-cell lymphoma	Diffuse large B-cell lymphoma	PRLH	Wald ratio	1	-1.3775	0.613167	0.0246693	-2.57931	-0.175698	0.252207	0.0758262	0.838871	NA	NA
PTH1R	Diffuse large B-cell lymphoma	Diffuse large B-cell lymphoma	PTH1R	Wald ratio	1	-0.690884	0.323315	0.0326082	-1.32458	-0.0571863	0.501133	0.265914	0.944418	NA	NA
PROS1	Diffuse large B-cell lymphoma	Diffuse large B-cell lymphoma	PROS1	Wald ratio	1	1.81613	0.452435	5.96657e-05	0.92936	2.70291	6.14804	2.53289	14.923	NA	NA
ADH5	Diffuse large B-cell lymphoma	Diffuse large B-cell lymphoma	ADH5	Inverse variance weighted	6	-0.351284	0.154968	0.0234014	-0.655022	-0.0475468	0.703784	0.519431	0.953566	0.745044	0.527236
ERAP2	Diffuse large B-cell lymphoma	Diffuse large B-cell lymphoma	ERAP2	Inverse variance weighted	2329	-0.0349905	0.0124755	0.00503577	-0.0594425	-0.0105385	0.965615	0.94229	0.989517	0.892201	0.769808
LECT2	Diffuse large B-cell lymphoma	Diffuse large B-cell lymphoma	LECT2	Inverse variance weighted	2	0.62442	0.254691	0.0142193	0.125225	1.12361	1.86716	1.1334	3.07595	NA	NA
CD74	Diffuse large B-cell lymphoma	Diffuse large B-cell lymphoma	CD74	Inverse variance weighted	2	0.509483	0.257999	0.0482966	0.00380534	1.01516	1.66443	1.00381	2.75981	NA	NA
MICA	Diffuse large B-cell lymphoma	Diffuse large B-cell lymphoma	MICA	Inverse variance weighted	2338	0.0326005	0.012748	0.0105487	0.00761443	0.0575865	1.03314	1.00764	1.05928	0.646726	0.220579
MICB	Diffuse large B-cell lymphoma	Diffuse large B-cell lymphoma	MICB	Inverse variance weighted	26	-0.264831	0.0627092	2.40901e-05	-0.387741	-0.141921	0.767336	0.678588	0.86769	0.426709	0.000337829
PTK7	Diffuse large B-cell lymphoma	Diffuse large B-cell lymphoma	PTK7	Inverse variance weighted	2	0.671445	0.26003	0.00981773	0.161786	1.1811	1.95706	1.17561	3.25797	NA	NA
POLH	Diffuse large B-cell lymphoma	Diffuse large B-cell lymphoma	POLH	Wald ratio	1	-1.07855	0.4204	0.010302	-1.90253	-0.254563	0.34009	0.149191	0.775255	NA	NA
IL17F	Diffuse large B-cell lymphoma	Diffuse large B-cell lymphoma	IL17F	Wald ratio	1	-1.98336	0.528159	0.000173176	-3.01856	-0.948172	0.137605	0.0488717	0.387448	NA	NA
SOD2	Diffuse large B-cell lymphoma	Diffuse large B-cell lymphoma	SOD2	Inverse variance weighted	7	0.191912	0.0877229	0.0286913	0.0199747	0.363849	1.21156	1.02018	1.43886	0.553733	0.388431
RALA	Diffuse large B-cell lymphoma	Diffuse large B-cell lymphoma	RALA	Wald ratio	1	0.79325	0.310968	0.0107444	0.183752	1.40275	2.21057	1.20172	4.06635	NA	NA
CYP3A4	Diffuse large B-cell lymphoma	Diffuse large B-cell lymphoma	CYP3A4	Inverse variance weighted	2	1.03709	0.361032	0.00407137	0.32947	1.74471	2.821	1.39023	5.72426	NA	NA
EPO	Diffuse large B-cell lymphoma	Diffuse large B-cell lymphoma	EPO	Inverse variance weighted	2	0.460976	0.207238	0.026123	0.0547893	0.867162	1.58562	1.05632	2.38015	NA	NA
EPHA1	Diffuse large B-cell lymphoma	Diffuse large B-cell lymphoma	EPHA1	Inverse variance weighted	2006	0.0323881	0.0154074	0.0355436	0.00218956	0.0625867	1.03292	1.00219	1.06459	0.368662	0.050684
PXDNL	Diffuse large B-cell lymphoma	Diffuse large B-cell lymphoma	PXDNL	Wald ratio	1	-1.92164	0.789121	0.0148852	-3.46831	-0.374958	0.146367	0.0311696	0.687318	NA	NA
CA1	Diffuse large B-cell lymphoma	Diffuse large B-cell lymphoma	CA1	Inverse variance weighted	5	-0.356677	0.153483	0.0201315	-0.657503	-0.0558506	0.699999	0.518143	0.94568	0.77716	0.906112
SEMA4D	Diffuse large B-cell lymphoma	Diffuse large B-cell lymphoma	SEMA4D	Inverse variance weighted	1841	-0.0320837	0.0151004	0.0336127	-0.0616805	-0.00248685	0.968426	0.940183	0.997516	0.131766	0.265146
BDNF	Diffuse large B-cell lymphoma	Diffuse large B-cell lymphoma	BDNF	Inverse variance weighted	3	0.626853	0.219341	0.00426469	0.196944	1.05676	1.87171	1.21768	2.87704	NA	NA
SLC3A2	Diffuse large B-cell lymphoma	Diffuse large B-cell lymphoma	SLC3A2	Inverse variance weighted	1972	0.0307761	0.0143424	0.0318878	0.00266502	0.0588873	1.03125	1.00267	1.06066	0.655034	0.531979
ARRB1	Diffuse large B-cell lymphoma	Diffuse large B-cell lymphoma	ARRB1	Inverse variance weighted	3	0.605417	0.28201	0.0318099	0.0526769	1.15816	1.83202	1.05409	3.18406	NA	NA
HEPHL1	Diffuse large B-cell lymphoma	Diffuse large B-cell lymphoma	HEPHL1	Wald ratio	1	-1.89083	0.556012	0.000672149	-2.98061	-0.801044	0.150947	0.0507618	0.44886	NA	NA
BIRC2	Diffuse large B-cell lymphoma	Diffuse large B-cell lymphoma	BIRC2	Inverse variance weighted	1927	0.0369996	0.0142437	0.00938762	0.00908189	0.0649173	1.03769	1.00912	1.06707	0.395215	0.729222
MMP8	Diffuse large B-cell lymphoma	Diffuse large B-cell lymphoma	MMP8	Inverse variance weighted	1751	0.0489167	0.0151339	0.00122813	0.0192543	0.0785791	1.05013	1.01944	1.08175	0.146753	0.147172
VSIG2	Diffuse large B-cell lymphoma	Diffuse large B-cell lymphoma	VSIG2	Inverse variance weighted	7	0.109523	0.0534757	0.0405505	0.00471102	0.214336	1.11575	1.00472	1.23904	0.853639	0.797516
CD163	Diffuse large B-cell lymphoma	Diffuse large B-cell lymphoma	CD163	Inverse variance weighted	7	-0.239944	0.120651	0.04673	-0.47642	-0.00346741	0.786672	0.621003	0.996539	0.142848	0.349547
WIF1	Diffuse large B-cell lymphoma	Diffuse large B-cell lymphoma	WIF1	Inverse variance weighted	2	-1.30493	0.326435	6.40086e-05	-1.94475	-0.66512	0.271191	0.143024	0.514212	NA	NA
PLXNC1	Diffuse large B-cell lymphoma	Diffuse large B-cell lymphoma	PLXNC1	Inverse variance weighted	9	0.26568	0.132797	0.0454311	0.005397	0.525962	1.30432	1.00541	1.69209	0.86836	0.896472
STAB2	Diffuse large B-cell lymphoma	Diffuse large B-cell lymphoma	STAB2	Wald ratio	1	-2.0401	0.60884	0.000805783	-3.23343	-0.846775	0.130015	0.0394221	0.428795	NA	NA
CHST11	Diffuse large B-cell lymphoma	Diffuse large B-cell lymphoma	CHST11	Wald ratio	1	1.62095	0.556084	0.00355755	0.531028	2.71088	5.05791	1.70068	15.0425	NA	NA
ACACB	Diffuse large B-cell lymphoma	Diffuse large B-cell lymphoma	ACACB	Inverse variance weighted	2	-0.7325	0.349749	0.0362279	-1.41801	-0.0469922	0.480706	0.242196	0.954095	NA	NA
TNFRSF19	Diffuse large B-cell lymphoma	Diffuse large B-cell lymphoma	TNFRSF19	Wald ratio	1	-0.734125	0.36816	0.046148	-1.45572	-0.012531	0.479925	0.233233	0.987547	NA	NA
C1QTNF9	Diffuse large B-cell lymphoma	Diffuse large B-cell lymphoma	C1QTNF9	Wald ratio	1	-1.71445	0.511653	0.000805783	-2.71729	-0.711607	0.180063	0.0660538	0.490855	NA	NA
SHISA2	Diffuse large B-cell lymphoma	Diffuse large B-cell lymphoma	SHISA2	Wald ratio	1	-1.96196	0.585519	0.000805783	-3.10957	-0.81434	0.140583	0.04462	0.442932	NA	NA
ANG	Diffuse large B-cell lymphoma	Diffuse large B-cell lymphoma	ANG	Wald ratio	1	-1.19991	0.439652	0.00634822	-2.06163	-0.338194	0.301221	0.127246	0.713057	NA	NA
PSME1	Diffuse large B-cell lymphoma	Diffuse large B-cell lymphoma	PSME1	Inverse variance weighted	3	0.314088	0.111338	0.00478699	0.0958652	0.53231	1.36901	1.10061	1.70286	NA	NA
RPS6KA5	Diffuse large B-cell lymphoma	Diffuse large B-cell lymphoma	RPS6KA5	Wald ratio	1	-0.900142	0.440184	0.0408626	-1.7629	-0.0373812	0.406512	0.171546	0.963309	NA	NA
PDIA3	Diffuse large B-cell lymphoma	Diffuse large B-cell lymphoma	PDIA3	Inverse variance weighted	7	0.269033	0.137236	0.0499533	4.98746e-05	0.538016	1.3087	1.00005	1.71261	0.892099	0.261218
B2M	Diffuse large B-cell lymphoma	Diffuse large B-cell lymphoma	B2M	Inverse variance weighted	3	0.508915	0.219991	0.0207033	0.077734	0.940097	1.66349	1.08084	2.56023	NA	NA
BCL2L10	Diffuse large B-cell lymphoma	Diffuse large B-cell lymphoma	BCL2L10	Inverse variance weighted	2	-0.989462	0.469466	0.0350629	-1.90962	-0.0693076	0.371777	0.148137	0.93304	NA	NA
IL34	Diffuse large B-cell lymphoma	Diffuse large B-cell lymphoma	IL34	Inverse variance weighted	2	-1.62912	0.301096	6.27972e-08	-2.21927	-1.03898	0.196101	0.108688	0.353817	NA	NA
YWHAE	Diffuse large B-cell lymphoma	Diffuse large B-cell lymphoma	YWHAE	Inverse variance weighted	5	-0.282449	0.110113	0.0103152	-0.498271	-0.0666272	0.753935	0.60758	0.935544	0.5608	0.664764
CYB5D2	Diffuse large B-cell lymphoma	Diffuse large B-cell lymphoma	CYB5D2	Wald ratio	1	-0.872214	0.423664	0.0395191	-1.7026	-0.041833	0.418025	0.18221	0.95903	NA	NA
EIF5A	Diffuse large B-cell lymphoma	Diffuse large B-cell lymphoma	EIF5A	Wald ratio	1	-0.996548	0.452274	0.0275654	-1.88301	-0.110091	0.369151	0.152132	0.895753	NA	NA
CNP	Diffuse large B-cell lymphoma	Diffuse large B-cell lymphoma	CNP	Wald ratio	1	-0.657243	0.282268	0.0198891	-1.21049	-0.103997	0.518278	0.298052	0.901228	NA	NA
CD300LG	Diffuse large B-cell lymphoma	Diffuse large B-cell lymphoma	CD300LG	Wald ratio	1	-1.27485	0.416809	0.00222382	-2.09179	-0.457902	0.279474	0.123466	0.63261	NA	NA
PYY	Diffuse large B-cell lymphoma	Diffuse large B-cell lymphoma	PYY	Inverse variance weighted	2	0.72178	0.309923	0.0198644	0.11433	1.32923	2.05809	1.12112	3.77813	NA	NA
CHAD	Diffuse large B-cell lymphoma	Diffuse large B-cell lymphoma	CHAD	Wald ratio	1	-0.959394	0.426827	0.0245931	-1.79597	-0.122813	0.383125	0.165966	0.884429	NA	NA
NOG	Diffuse large B-cell lymphoma	Diffuse large B-cell lymphoma	NOG	Inverse variance weighted	24	-0.133998	0.0616527	0.0297483	-0.254837	-0.0131583	0.874592	0.775043	0.986928	0.20334	0.811638
CD7	Diffuse large B-cell lymphoma	Diffuse large B-cell lymphoma	CD7	Inverse variance weighted	5	0.25201	0.109064	0.0208518	0.0382441	0.465776	1.28661	1.03898	1.59325	0.583161	0.467479
GALNT1	Diffuse large B-cell lymphoma	Diffuse large B-cell lymphoma	GALNT1	Wald ratio	1	2.75282	0.748049	0.000233241	1.28664	4.21899	15.6867	3.6206	67.9649	NA	NA
IL12RB1	Diffuse large B-cell lymphoma	Diffuse large B-cell lymphoma	IL12RB1	Wald ratio	1	-0.93174	0.374629	0.012879	-1.66601	-0.197467	0.393868	0.188999	0.820808	NA	NA
IFNL1	Diffuse large B-cell lymphoma	Diffuse large B-cell lymphoma	IFNL1	Wald ratio	1	-1.07866	0.434103	0.0129622	-1.9295	-0.22782	0.34005	0.14522	0.796268	NA	NA
LTBP4	Diffuse large B-cell lymphoma	Diffuse large B-cell lymphoma	LTBP4	Inverse variance weighted	3	-0.514168	0.23757	0.0304425	-0.979805	-0.0485318	0.597998	0.375384	0.952627	NA	NA
IGFL1	Diffuse large B-cell lymphoma	Diffuse large B-cell lymphoma	IGFL1	Inverse variance weighted	2	0.54764	0.229297	0.0169246	0.0982176	0.997062	1.72917	1.1032	2.71031	NA	NA
PAK5	Diffuse large B-cell lymphoma	Diffuse large B-cell lymphoma	PAK5	Wald ratio	1	-2.3554	0.692623	0.000672149	-3.71294	-0.997858	0.0948557	0.0244057	0.368668	NA	NA
TNFRSF6B	Diffuse large B-cell lymphoma	Diffuse large B-cell lymphoma	TNFRSF6B	Wald ratio	1	0.704984	0.307208	0.021744	0.102856	1.30711	2.02381	1.10833	3.69548	NA	NA
IL2RB	Diffuse large B-cell lymphoma	Diffuse large B-cell lymphoma	IL2RB	Wald ratio	1	-0.751314	0.361026	0.037429	-1.45893	-0.0437035	0.471746	0.232486	0.957238	NA	NA
TAFA3	Diffuse large B-cell lymphoma	Diffuse large B-cell lymphoma	TAFA3	Inverse variance weighted	2	-0.50389	0.247696	0.0419202	-0.989374	-0.0184066	0.604176	0.371809	0.981762	NA	NA
VSIR	Diffuse large B-cell lymphoma	Diffuse large B-cell lymphoma	VSIR	Wald ratio	1	1.06914	0.461197	0.0204387	0.165198	1.97309	2.91289	1.17963	7.19287	NA	NA
CCN5	Diffuse large B-cell lymphoma	Diffuse large B-cell lymphoma	CCN5	Inverse variance weighted	22	-0.215463	0.0829136	0.00935922	-0.377974	-0.0529524	0.806168	0.685249	0.948425	0.735228	0.525905
