# Supplementary material for: Unraveling novel therapeutic targets for diffuse large B-cell lymphoma: a plasma multi-omics study
Source: Front Pharmacol. 2026 Apr 30;17:1833739. doi: 10.3389/fphar.2026.1833739 (PMC13171477; doi:10.3389/fphar.2026.1833739)
Supplement: Supplementary file 1 [file DataSheet1.zip › Supplemental Figures and Tables/Supplemental Tables/Supplemental Table 5.xlsx]

## Sheet: Sheet1
id.exposure	id.outcome	outcome	exposure	method	nsnp	b	se	pval	lo_ci	up_ci	or	or_lci95	or_uci95	egger_pleiotropy_pavlue	heterogeneity_test_pavlue
CLEC12A	Diffuse large B-cell lymphoma	Diffuse large B-cell lymphoma	CLEC12A	Inverse variance weighted	30	-0.386536	0.162615	0.0174537	-0.705261	-0.0678116	0.679406	0.49398	0.934436	0.862703	0.175192
TREML4	Diffuse large B-cell lymphoma	Diffuse large B-cell lymphoma	TREML4	Inverse variance weighted	23	0.306386	0.118754	0.00987994	0.0736278	0.539143	1.35851	1.07641	1.71454	0.184511	0.54997
CHST13	Diffuse large B-cell lymphoma	Diffuse large B-cell lymphoma	CHST13	Inverse variance weighted	31	-0.269794	0.122611	0.0277776	-0.510111	-0.0294772	0.763537	0.600429	0.970953	0.277367	0.71685
CTSW	Diffuse large B-cell lymphoma	Diffuse large B-cell lymphoma	CTSW	Inverse variance weighted	18	-0.390356	0.196209	0.0466469	-0.774925	-0.00578656	0.676816	0.460738	0.99423	0.63731	0.48572
NOD2	Diffuse large B-cell lymphoma	Diffuse large B-cell lymphoma	NOD2	Inverse variance weighted	33	0.182014	0.0810739	0.024766	0.0231088	0.340919	1.19963	1.02338	1.40624	0.434653	0.558864
GM2A	Diffuse large B-cell lymphoma	Diffuse large B-cell lymphoma	GM2A	Inverse variance weighted	26	0.447425	0.130589	0.000612072	0.191471	0.70338	1.56428	1.21103	2.02057	0.649821	0.561833
NECTIN2	Diffuse large B-cell lymphoma	Diffuse large B-cell lymphoma	NECTIN2	Inverse variance weighted	19	-0.391336	0.193814	0.0434733	-0.77121	-0.011461	0.676153	0.462453	0.988604	0.927279	0.000962211
PF4V1	Diffuse large B-cell lymphoma	Diffuse large B-cell lymphoma	PF4V1	Inverse variance weighted	27	0.357784	0.164303	0.029437	0.0357498	0.679819	1.43016	1.0364	1.97352	0.561978	0.980475
SLC22A16	Diffuse large B-cell lymphoma	Diffuse large B-cell lymphoma	SLC22A16	Inverse variance weighted	18	-0.471589	0.14409	0.0010646	-0.754006	-0.189172	0.62401	0.470478	0.827644	0.681909	0.445647
UBE2D1	Diffuse large B-cell lymphoma	Diffuse large B-cell lymphoma	UBE2D1	Inverse variance weighted	23	-0.232744	0.113059	0.0395323	-0.454341	-0.0111479	0.792356	0.634866	0.988914	0.89264	0.971567
TUBB6	Diffuse large B-cell lymphoma	Diffuse large B-cell lymphoma	TUBB6	Inverse variance weighted	14	0.633538	0.23743	0.00762324	0.168175	1.0989	1.88426	1.18314	3.00086	0.736369	0.830144
SCGB3A2	Diffuse large B-cell lymphoma	Diffuse large B-cell lymphoma	SCGB3A2	Inverse variance weighted	15	-0.412763	0.193152	0.0325994	-0.791341	-0.0341846	0.661819	0.453236	0.966393	0.960269	0.298793
HLA-DQB1	Diffuse large B-cell lymphoma	Diffuse large B-cell lymphoma	HLA-DQB1	Inverse variance weighted	15	0.786808	0.161769	1.15169e-06	0.469741	1.10388	2.19637	1.59958	3.01583	0.29374	0.24217
CTSF	Diffuse large B-cell lymphoma	Diffuse large B-cell lymphoma	CTSF	Inverse variance weighted	21	0.629664	0.248307	0.0112181	0.142982	1.11634	1.87698	1.15371	3.05367	0.399076	0.0915326
LIG3	Diffuse large B-cell lymphoma	Diffuse large B-cell lymphoma	LIG3	Inverse variance weighted	20	-0.515465	0.228903	0.0243289	-0.964114	-0.0668157	0.597223	0.381321	0.935368	0.785814	0.141869
CXCL5	Diffuse large B-cell lymphoma	Diffuse large B-cell lymphoma	CXCL5	Inverse variance weighted	12	0.512499	0.239023	0.0320217	0.0440137	0.980985	1.66946	1.045	2.66708	0.371163	0.668782
VASP	Diffuse large B-cell lymphoma	Diffuse large B-cell lymphoma	VASP	Inverse variance weighted	20	0.4258	0.165801	0.0102248	0.100829	0.75077	1.53081	1.10609	2.11863	0.433981	0.230583
NUDT7	Diffuse large B-cell lymphoma	Diffuse large B-cell lymphoma	NUDT7	Inverse variance weighted	17	-0.295015	0.141352	0.03688	-0.572066	-0.0179644	0.74452	0.564358	0.982196	0.44108	0.249722
DSE	Diffuse large B-cell lymphoma	Diffuse large B-cell lymphoma	DSE	Inverse variance weighted	22	-0.388465	0.197739	0.049468	-0.776032	-0.000896959	0.678097	0.460228	0.999103	0.492774	0.792174
MAPK3	Diffuse large B-cell lymphoma	Diffuse large B-cell lymphoma	MAPK3	Inverse variance weighted	17	-0.288614	0.13547	0.0331326	-0.554134	-0.0230938	0.749301	0.574569	0.977171	0.574322	0.856002
ACP2	Diffuse large B-cell lymphoma	Diffuse large B-cell lymphoma	ACP2	Inverse variance weighted	15	-0.539452	0.230937	0.0194951	-0.992089	-0.0868152	0.583067	0.370801	0.916846	0.17486	0.371082
DEGS1	Diffuse large B-cell lymphoma	Diffuse large B-cell lymphoma	DEGS1	Inverse variance weighted	15	-0.480573	0.230793	0.0373179	-0.932926	-0.0282188	0.618429	0.393401	0.972176	0.253622	0.470842
HLA-A	Diffuse large B-cell lymphoma	Diffuse large B-cell lymphoma	HLA-A	Inverse variance weighted	13	1.16465	0.477583	0.0147433	0.228583	2.10071	3.20479	1.25682	8.17196	0.981231	0.173999
PTGDR	Diffuse large B-cell lymphoma	Diffuse large B-cell lymphoma	PTGDR	Inverse variance weighted	16	0.562861	0.188072	0.00276429	0.194241	0.931482	1.75569	1.21439	2.53827	0.994573	0.627683
ORM1	Diffuse large B-cell lymphoma	Diffuse large B-cell lymphoma	ORM1	Inverse variance weighted	15	-0.267741	0.113803	0.0186395	-0.490795	-0.0446864	0.765106	0.612139	0.956297	0.720626	0.463855
ITGA4	Diffuse large B-cell lymphoma	Diffuse large B-cell lymphoma	ITGA4	Inverse variance weighted	19	-0.280354	0.119063	0.0185391	-0.513717	-0.0469906	0.755516	0.598268	0.954096	0.604194	0.651378
TMED9	Diffuse large B-cell lymphoma	Diffuse large B-cell lymphoma	TMED9	Inverse variance weighted	14	0.4311	0.182819	0.0183701	0.0727752	0.789425	1.53895	1.07549	2.20213	0.117787	0.211295
XCL2	Diffuse large B-cell lymphoma	Diffuse large B-cell lymphoma	XCL2	Inverse variance weighted	12	0.156376	0.0772329	0.0428946	0.00499965	0.307753	1.16927	1.00501	1.36036	0.418239	0.760222
CAMKK2	Diffuse large B-cell lymphoma	Diffuse large B-cell lymphoma	CAMKK2	Inverse variance weighted	21	-0.499274	0.227593	0.028256	-0.945356	-0.0531915	0.606971	0.388541	0.948198	0.758098	0.0350814
KBTBD2	Diffuse large B-cell lymphoma	Diffuse large B-cell lymphoma	KBTBD2	Inverse variance weighted	17	-0.374065	0.157847	0.0177978	-0.683445	-0.0646853	0.687932	0.504875	0.937362	0.953712	0.622688
BLK	Diffuse large B-cell lymphoma	Diffuse large B-cell lymphoma	BLK	Inverse variance weighted	21	-0.436414	0.201219	0.0300942	-0.830804	-0.0420244	0.64635	0.435699	0.958846	0.564065	0.407604
IRF6	Diffuse large B-cell lymphoma	Diffuse large B-cell lymphoma	IRF6	Inverse variance weighted	10	-0.517249	0.202353	0.0105832	-0.913861	-0.120637	0.596159	0.400973	0.886356	0.786009	0.172262
XCL1	Diffuse large B-cell lymphoma	Diffuse large B-cell lymphoma	XCL1	Inverse variance weighted	14	-0.36578	0.176154	0.0378492	-0.711042	-0.0205191	0.693655	0.491132	0.97969	0.283519	0.560033
RNASE3	Diffuse large B-cell lymphoma	Diffuse large B-cell lymphoma	RNASE3	Inverse variance weighted	13	0.342634	0.155689	0.0277531	0.0374835	0.647784	1.40865	1.03819	1.9113	0.580634	0.314811
ADA2	Diffuse large B-cell lymphoma	Diffuse large B-cell lymphoma	ADA2	Inverse variance weighted	6	0.368307	0.172365	0.032616	0.0304705	0.706143	1.44529	1.03094	2.02616	0.768034	0.590245
BAMBI	Diffuse large B-cell lymphoma	Diffuse large B-cell lymphoma	BAMBI	Inverse variance weighted	11	1.17013	0.592661	0.0483393	0.00851841	2.33175	3.22242	1.00855	10.2959	0.645131	0.906469
TCF19	Diffuse large B-cell lymphoma	Diffuse large B-cell lymphoma	TCF19	Inverse variance weighted	8	0.541172	0.180132	0.00266192	0.188112	0.894231	1.71802	1.20697	2.44545	0.911194	0.0483871
PTPN12	Diffuse large B-cell lymphoma	Diffuse large B-cell lymphoma	PTPN12	Inverse variance weighted	18	-0.375262	0.187092	0.044882	-0.741962	-0.00856104	0.687109	0.476179	0.991475	0.731259	0.893116
DDO	Diffuse large B-cell lymphoma	Diffuse large B-cell lymphoma	DDO	Inverse variance weighted	12	-0.358286	0.145431	0.0137543	-0.64333	-0.0732413	0.698873	0.52554	0.929377	0.842031	0.917219
M6PR	Diffuse large B-cell lymphoma	Diffuse large B-cell lymphoma	M6PR	Wald ratio	1	-12.1216	5.52886	0.0283492	-22.9581	-1.28502	5.44086e-06	1.07007e-10	0.276646	NA	NA
EGLN2	Diffuse large B-cell lymphoma	Diffuse large B-cell lymphoma	EGLN2	Inverse variance weighted	17	0.534992	0.188345	0.00450444	0.165836	0.904148	1.70743	1.18038	2.46983	0.371558	0.16735
BTN3A1	Diffuse large B-cell lymphoma	Diffuse large B-cell lymphoma	BTN3A1	Inverse variance weighted	14	0.406215	0.18117	0.0249498	0.0511222	0.761308	1.50113	1.05245	2.14108	0.217259	0.745723
NR1H3	Diffuse large B-cell lymphoma	Diffuse large B-cell lymphoma	NR1H3	Inverse variance weighted	9	-0.533424	0.167385	0.00143849	-0.861498	-0.20535	0.586593	0.422529	0.814362	0.146841	0.593733
ALDH16A1	Diffuse large B-cell lymphoma	Diffuse large B-cell lymphoma	ALDH16A1	Inverse variance weighted	6	0.306364	0.142435	0.0314844	0.0271904	0.585538	1.35848	1.02756	1.79596	0.67761	0.623456
HPD	Diffuse large B-cell lymphoma	Diffuse large B-cell lymphoma	HPD	Inverse variance weighted	11	0.329368	0.134683	0.0144647	0.0653898	0.593346	1.39009	1.06758	1.81003	0.981702	0.462015
TNFRSF14	Diffuse large B-cell lymphoma	Diffuse large B-cell lymphoma	TNFRSF14	Inverse variance weighted	7	-0.362901	0.167573	0.0303395	-0.691344	-0.034458	0.695655	0.500902	0.966129	0.761931	0.484317
NT5C2	Diffuse large B-cell lymphoma	Diffuse large B-cell lymphoma	NT5C2	Inverse variance weighted	10	-0.445802	0.219976	0.042704	-0.876954	-0.014649	0.640311	0.416048	0.985458	0.394985	0.569055
ZNF211	Diffuse large B-cell lymphoma	Diffuse large B-cell lymphoma	ZNF211	Inverse variance weighted	11	-0.537369	0.262235	0.0404439	-1.05135	-0.0233878	0.584283	0.349466	0.976884	0.83935	0.548289
ACADM	Diffuse large B-cell lymphoma	Diffuse large B-cell lymphoma	ACADM	Inverse variance weighted	12	0.431364	0.205379	0.0356995	0.0288216	0.833907	1.53936	1.02924	2.3023	0.794662	0.602139
C4B	Diffuse large B-cell lymphoma	Diffuse large B-cell lymphoma	C4B	Inverse variance weighted	6	0.360093	0.143747	0.0122437	0.0783482	0.641838	1.43346	1.0815	1.89997	0.981849	0.086584
TRIM5	Diffuse large B-cell lymphoma	Diffuse large B-cell lymphoma	TRIM5	Inverse variance weighted	14	0.849929	0.259745	0.00106727	0.340829	1.35903	2.33948	1.40611	3.89241	0.482858	0.955229
PCSK7	Diffuse large B-cell lymphoma	Diffuse large B-cell lymphoma	PCSK7	Inverse variance weighted	11	0.490937	0.208135	0.0183366	0.0829936	0.898881	1.63385	1.08653	2.45685	0.650537	0.339815
HLA-B	Diffuse large B-cell lymphoma	Diffuse large B-cell lymphoma	HLA-B	Inverse variance weighted	12	0.77042	0.321608	0.0165966	0.140068	1.40077	2.16067	1.15035	4.05833	0.726608	0.0146887
VWF	Diffuse large B-cell lymphoma	Diffuse large B-cell lymphoma	VWF	Inverse variance weighted	11	-0.338769	0.164411	0.0393507	-0.661015	-0.0165234	0.712647	0.516327	0.983612	0.695996	0.692156
NKTR	Diffuse large B-cell lymphoma	Diffuse large B-cell lymphoma	NKTR	Inverse variance weighted	9	0.691634	0.23984	0.00392988	0.221549	1.16172	1.99698	1.24801	3.19542	0.648066	0.828907
NDUFS8	Diffuse large B-cell lymphoma	Diffuse large B-cell lymphoma	NDUFS8	Inverse variance weighted	15	0.650629	0.284229	0.0220733	0.0935408	1.20772	1.91675	1.09806	3.34584	0.824204	0.135045
ARHGAP12	Diffuse large B-cell lymphoma	Diffuse large B-cell lymphoma	ARHGAP12	Inverse variance weighted	11	-0.606897	0.236871	0.0104028	-1.07116	-0.142631	0.545039	0.342609	0.867074	0.857023	0.111777
PTPN7	Diffuse large B-cell lymphoma	Diffuse large B-cell lymphoma	PTPN7	Inverse variance weighted	12	-0.467777	0.203811	0.0217246	-0.867247	-0.0683072	0.626393	0.420106	0.933974	0.120824	0.844233
TESK2	Diffuse large B-cell lymphoma	Diffuse large B-cell lymphoma	TESK2	Inverse variance weighted	13	-0.406694	0.202446	0.0445483	-0.803488	-0.00989863	0.665848	0.447764	0.99015	0.74328	0.481947
RPS6KB2	Diffuse large B-cell lymphoma	Diffuse large B-cell lymphoma	RPS6KB2	Inverse variance weighted	10	-0.452191	0.222866	0.0424599	-0.889008	-0.0153742	0.636233	0.411063	0.984743	0.59503	0.24442
FZD2	Diffuse large B-cell lymphoma	Diffuse large B-cell lymphoma	FZD2	Inverse variance weighted	7	-0.47847	0.240748	0.0468747	-0.950337	-0.0066038	0.619731	0.386611	0.993418	0.835043	0.814993
CDC42	Diffuse large B-cell lymphoma	Diffuse large B-cell lymphoma	CDC42	Inverse variance weighted	18	0.450621	0.204524	0.027576	0.0497538	0.851489	1.56929	1.05101	2.34313	0.77953	0.40174
CPT1A	Diffuse large B-cell lymphoma	Diffuse large B-cell lymphoma	CPT1A	Inverse variance weighted	8	0.727044	0.370845	0.0499368	0.000187216	1.4539	2.06896	1.00019	4.27977	0.704122	0.543923
MLST8	Diffuse large B-cell lymphoma	Diffuse large B-cell lymphoma	MLST8	Inverse variance weighted	3	-2.94084	1.35522	0.030006	-5.59706	-0.284611	0.0528215	0.00370874	0.752307	NA	NA
NPC1	Diffuse large B-cell lymphoma	Diffuse large B-cell lymphoma	NPC1	Inverse variance weighted	10	0.885486	0.305607	0.00376188	0.286497	1.48448	2.42416	1.33175	4.41265	0.266915	0.6591
MMEL1	Diffuse large B-cell lymphoma	Diffuse large B-cell lymphoma	MMEL1	Inverse variance weighted	11	0.351471	0.115467	0.00233534	0.125155	0.577786	1.42116	1.13332	1.78209	0.612856	0.924597
REV1	Diffuse large B-cell lymphoma	Diffuse large B-cell lymphoma	REV1	Inverse variance weighted	5	2.97745	1.10071	0.00682998	0.820056	5.13485	19.6377	2.27063	169.839	0.495729	0.594216
SLC7A7	Diffuse large B-cell lymphoma	Diffuse large B-cell lymphoma	SLC7A7	Inverse variance weighted	10	-0.604985	0.20736	0.0035279	-1.01141	-0.198558	0.546083	0.363705	0.819912	0.66743	0.667604
CD247	Diffuse large B-cell lymphoma	Diffuse large B-cell lymphoma	CD247	Inverse variance weighted	7	0.560645	0.260342	0.0312801	0.0503739	1.07092	1.7518	1.05166	2.91805	0.171767	0.50772
C4A	Diffuse large B-cell lymphoma	Diffuse large B-cell lymphoma	C4A	Inverse variance weighted	5	-0.64527	0.225759	0.00426008	-1.08776	-0.202784	0.524521	0.336971	0.816455	0.771632	0.187819
SSR1	Diffuse large B-cell lymphoma	Diffuse large B-cell lymphoma	SSR1	Inverse variance weighted	14	0.799199	0.334535	0.0168951	0.14351	1.45489	2.22376	1.15432	4.284	0.87135	0.290107
SIGIRR	Diffuse large B-cell lymphoma	Diffuse large B-cell lymphoma	SIGIRR	Inverse variance weighted	9	0.723512	0.297209	0.0149184	0.140983	1.30604	2.06166	1.1514	3.69154	0.5891	0.0913413
FASN	Diffuse large B-cell lymphoma	Diffuse large B-cell lymphoma	FASN	Inverse variance weighted	5	0.51775	0.172579	0.0026991	0.179496	0.856004	1.67825	1.19661	2.35374	0.86713	0.258822
CYP21A2	Diffuse large B-cell lymphoma	Diffuse large B-cell lymphoma	CYP21A2	Inverse variance weighted	6	1.10998	0.25231	1.08602e-05	0.615458	1.60451	3.03431	1.8505	4.97543	0.970368	0.368004
RIPK1	Diffuse large B-cell lymphoma	Diffuse large B-cell lymphoma	RIPK1	Inverse variance weighted	6	0.776591	0.333571	0.0199059	0.122793	1.43039	2.17405	1.13065	4.18033	0.543161	0.913365
LTBR	Diffuse large B-cell lymphoma	Diffuse large B-cell lymphoma	LTBR	Inverse variance weighted	8	0.436811	0.207633	0.0353995	0.0298491	0.843772	1.54776	1.0303	2.32512	0.903633	0.738277
RPS6KA5	Diffuse large B-cell lymphoma	Diffuse large B-cell lymphoma	RPS6KA5	Inverse variance weighted	7	1.13346	0.381405	0.00296064	0.385904	1.88101	3.10638	1.47094	6.56015	0.64137	0.946332
MAP3K9	Diffuse large B-cell lymphoma	Diffuse large B-cell lymphoma	MAP3K9	Inverse variance weighted	6	0.559821	0.264694	0.0344319	0.0410213	1.07862	1.75036	1.04187	2.94062	0.170389	0.565407
TRPM4	Diffuse large B-cell lymphoma	Diffuse large B-cell lymphoma	TRPM4	Inverse variance weighted	8	0.618637	0.255672	0.0155355	0.117519	1.11975	1.8564	1.1247	3.0641	0.971352	0.430563
MYLK4	Diffuse large B-cell lymphoma	Diffuse large B-cell lymphoma	MYLK4	Inverse variance weighted	7	-0.315042	0.152468	0.0388027	-0.61388	-0.0162034	0.729759	0.541247	0.983927	0.914403	0.871358
EHMT1	Diffuse large B-cell lymphoma	Diffuse large B-cell lymphoma	EHMT1	Inverse variance weighted	8	-0.720212	0.354311	0.0420817	-1.41466	-0.0257624	0.486649	0.243008	0.974567	0.3086	0.39692
HTRA1	Diffuse large B-cell lymphoma	Diffuse large B-cell lymphoma	HTRA1	Inverse variance weighted	10	-0.685736	0.280251	0.0144105	-1.23503	-0.136444	0.50372	0.290827	0.872455	0.253679	0.378038
CD81	Diffuse large B-cell lymphoma	Diffuse large B-cell lymphoma	CD81	Inverse variance weighted	6	-0.564851	0.270171	0.0365536	-1.09439	-0.0353156	0.568445	0.334745	0.965301	0.284558	0.78347
PRDX1	Diffuse large B-cell lymphoma	Diffuse large B-cell lymphoma	PRDX1	Inverse variance weighted	6	-0.766673	0.337185	0.0229814	-1.42756	-0.10579	0.464556	0.239894	0.899614	0.277077	0.591142
RAPGEF3	Diffuse large B-cell lymphoma	Diffuse large B-cell lymphoma	RAPGEF3	Inverse variance weighted	6	0.72088	0.356203	0.042992	0.0227214	1.41904	2.05624	1.02298	4.13314	0.637905	0.881461
RPS6KA1	Diffuse large B-cell lymphoma	Diffuse large B-cell lymphoma	RPS6KA1	Inverse variance weighted	2	-1.01245	0.363741	0.00537882	-1.72538	-0.299514	0.363329	0.178106	0.741179	NA	NA
GUCY2C	Diffuse large B-cell lymphoma	Diffuse large B-cell lymphoma	GUCY2C	Inverse variance weighted	8	0.629705	0.299676	0.0356158	0.0423403	1.21707	1.87706	1.04325	3.37728	0.544628	0.604673
ITK	Diffuse large B-cell lymphoma	Diffuse large B-cell lymphoma	ITK	Inverse variance weighted	9	-0.826962	0.312717	0.00818253	-1.43989	-0.214037	0.437376	0.236955	0.807318	0.290706	0.872646
TNF	Diffuse large B-cell lymphoma	Diffuse large B-cell lymphoma	TNF	Inverse variance weighted	5	-0.443819	0.215628	0.039565	-0.866449	-0.0211881	0.641582	0.420442	0.979035	0.506551	0.550305
ARNT	Diffuse large B-cell lymphoma	Diffuse large B-cell lymphoma	ARNT	Inverse variance weighted	6	-0.929957	0.455162	0.041039	-1.82207	-0.0378401	0.394571	0.16169	0.962867	0.982399	0.992116
KAT2B	Diffuse large B-cell lymphoma	Diffuse large B-cell lymphoma	KAT2B	Inverse variance weighted	15	0.677362	0.324238	0.0366999	0.0418549	1.31287	1.96868	1.04274	3.71682	0.612012	0.479284
INSL3	Diffuse large B-cell lymphoma	Diffuse large B-cell lymphoma	INSL3	Inverse variance weighted	10	-0.42907	0.193065	0.0262551	-0.807477	-0.0506635	0.651114	0.445982	0.950598	0.593222	0.635984
SPG7	Diffuse large B-cell lymphoma	Diffuse large B-cell lymphoma	SPG7	Inverse variance weighted	8	-0.867994	0.307471	0.00475751	-1.47064	-0.265351	0.419793	0.229779	0.766937	0.299894	0.849148
RAC1	Diffuse large B-cell lymphoma	Diffuse large B-cell lymphoma	RAC1	Inverse variance weighted	13	0.726435	0.32569	0.0257175	0.088083	1.36479	2.0677	1.09208	3.91489	0.090083	0.391658
CXCL10	Diffuse large B-cell lymphoma	Diffuse large B-cell lymphoma	CXCL10	Inverse variance weighted	2	0.857013	0.338412	0.0113267	0.193725	1.5203	2.35611	1.21376	4.5736	NA	NA
PRG4	Diffuse large B-cell lymphoma	Diffuse large B-cell lymphoma	PRG4	Inverse variance weighted	6	0.939146	0.402231	0.0195516	0.150774	1.72752	2.5578	1.16273	5.62667	0.360335	0.873766
PDGFD	Diffuse large B-cell lymphoma	Diffuse large B-cell lymphoma	PDGFD	Inverse variance weighted	9	0.93075	0.335259	0.00549967	0.273642	1.58786	2.53641	1.31474	4.89325	0.937454	0.654931
AEBP1	Diffuse large B-cell lymphoma	Diffuse large B-cell lymphoma	AEBP1	Inverse variance weighted	7	-0.84895	0.325091	0.00901674	-1.48613	-0.211771	0.427864	0.226247	0.80915	0.46751	0.271796
CD86	Diffuse large B-cell lymphoma	Diffuse large B-cell lymphoma	CD86	Inverse variance weighted	7	-0.995427	0.456425	0.029189	-1.89002	-0.100835	0.369565	0.151069	0.904082	0.55132	0.810387
ABCC6	Diffuse large B-cell lymphoma	Diffuse large B-cell lymphoma	ABCC6	Inverse variance weighted	5	-0.897242	0.433951	0.0386763	-1.74779	-0.0466992	0.407692	0.174159	0.954374	0.290812	0.586965
FURIN	Diffuse large B-cell lymphoma	Diffuse large B-cell lymphoma	FURIN	Inverse variance weighted	5	-0.653994	0.309147	0.0343891	-1.25992	-0.0480661	0.519965	0.283676	0.953071	0.268711	0.554569
PRSS53	Diffuse large B-cell lymphoma	Diffuse large B-cell lymphoma	PRSS53	Inverse variance weighted	8	-0.89197	0.402165	0.0265602	-1.68021	-0.103727	0.409847	0.186334	0.901471	0.771384	0.860361
RRP1B	Diffuse large B-cell lymphoma	Diffuse large B-cell lymphoma	RRP1B	Inverse variance weighted	5	0.924521	0.336992	0.00607977	0.264016	1.58503	2.52066	1.30215	4.87942	0.893309	0.681736
KDM5B	Diffuse large B-cell lymphoma	Diffuse large B-cell lymphoma	KDM5B	Inverse variance weighted	7	0.825552	0.385537	0.0322495	0.0698996	1.5812	2.28314	1.0724	4.8608	0.576265	0.929133
PTK2	Diffuse large B-cell lymphoma	Diffuse large B-cell lymphoma	PTK2	Inverse variance weighted	7	0.710585	0.349877	0.0422596	0.0248254	1.39634	2.03518	1.02514	4.04041	0.461727	0.96084
KLRK1	Diffuse large B-cell lymphoma	Diffuse large B-cell lymphoma	KLRK1	Inverse variance weighted	2	0.898005	0.433022	0.0380967	0.0492833	1.74673	2.4547	1.05052	5.7358	NA	NA
COL11A2	Diffuse large B-cell lymphoma	Diffuse large B-cell lymphoma	COL11A2	Inverse variance weighted	6	1.10071	0.496847	0.0267333	0.12689	2.07453	3.0063	1.13529	7.9608	0.634929	0.0633713
IGKV2D-29	Diffuse large B-cell lymphoma	Diffuse large B-cell lymphoma	IGKV2D-29	Wald ratio	1	2.94692	1.42244	0.0382904	0.158933	5.73491	19.0473	1.17226	309.486	NA	NA
TNKS2	Diffuse large B-cell lymphoma	Diffuse large B-cell lymphoma	TNKS2	Inverse variance weighted	2	-1.65573	0.670097	0.0134783	-2.96912	-0.342336	0.190953	0.0513487	0.71011	NA	NA
NDUFB5	Diffuse large B-cell lymphoma	Diffuse large B-cell lymphoma	NDUFB5	Inverse variance weighted	2	-0.870565	0.382639	0.0228964	-1.62054	-0.120592	0.418715	0.197792	0.886395	NA	NA
PRSS22	Diffuse large B-cell lymphoma	Diffuse large B-cell lymphoma	PRSS22	Inverse variance weighted	6	-0.901727	0.358768	0.0119573	-1.60491	-0.198543	0.405868	0.200907	0.819925	0.455601	0.313754
PHOSPHO1	Diffuse large B-cell lymphoma	Diffuse large B-cell lymphoma	PHOSPHO1	Inverse variance weighted	9	-0.925703	0.353527	0.00883227	-1.61862	-0.23279	0.396253	0.198173	0.79232	0.928628	0.569198
CACNA1E	Diffuse large B-cell lymphoma	Diffuse large B-cell lymphoma	CACNA1E	Inverse variance weighted	9	-0.846748	0.401853	0.0351081	-1.63438	-0.0591165	0.428807	0.195073	0.942597	0.628476	0.986923
ACLY	Diffuse large B-cell lymphoma	Diffuse large B-cell lymphoma	ACLY	Inverse variance weighted	2	-1.16846	0.519479	0.0244935	-2.18664	-0.150285	0.310844	0.112293	0.860463	NA	NA
SLC7A5	Diffuse large B-cell lymphoma	Diffuse large B-cell lymphoma	SLC7A5	Inverse variance weighted	8	0.628633	0.279541	0.0245249	0.0807327	1.17653	1.87505	1.08408	3.24311	0.123132	0.624562
PPA2	Diffuse large B-cell lymphoma	Diffuse large B-cell lymphoma	PPA2	Inverse variance weighted	7	-1.2254	0.565081	0.0301183	-2.33295	-0.117837	0.293642	0.0970087	0.888841	0.920817	0.945424
ADORA2A	Diffuse large B-cell lymphoma	Diffuse large B-cell lymphoma	ADORA2A	Inverse variance weighted	2	1.19221	0.452313	0.00839391	0.305674	2.07874	3.29435	1.35754	7.9944	NA	NA
INPP5A	Diffuse large B-cell lymphoma	Diffuse large B-cell lymphoma	INPP5A	Inverse variance weighted	2	0.916941	0.46582	0.0490169	0.00393366	1.82995	2.50163	1.00394	6.23357	NA	NA
PROS1	Diffuse large B-cell lymphoma	Diffuse large B-cell lymphoma	PROS1	Inverse variance weighted	3	-1.36674	0.587383	0.0199748	-2.51801	-0.215464	0.254938	0.0806201	0.806167	NA	NA
DDIT3	Diffuse large B-cell lymphoma	Diffuse large B-cell lymphoma	DDIT3	Inverse variance weighted	2	1.59408	0.502357	0.0015077	0.609458	2.5787	4.92379	1.83943	13.18	NA	NA
PDE3B	Diffuse large B-cell lymphoma	Diffuse large B-cell lymphoma	PDE3B	Inverse variance weighted	6	1.12483	0.569936	0.0484273	0.00775105	2.2419	3.07968	1.00778	9.41121	0.391271	0.517894
MYH7B	Diffuse large B-cell lymphoma	Diffuse large B-cell lymphoma	MYH7B	Inverse variance weighted	6	1.60517	0.742806	0.0306991	0.149268	3.06107	4.97869	1.16098	21.3503	0.937812	0.114717
JAM3	Diffuse large B-cell lymphoma	Diffuse large B-cell lymphoma	JAM3	Inverse variance weighted	5	1.09808	0.487811	0.024383	0.141972	2.05419	2.99841	1.15254	7.80051	0.721403	0.775998
TMIGD2	Diffuse large B-cell lymphoma	Diffuse large B-cell lymphoma	TMIGD2	Inverse variance weighted	2	-0.939826	0.443994	0.0342808	-1.81005	-0.0695977	0.390696	0.163645	0.932769	NA	NA
CAMKK1	Diffuse large B-cell lymphoma	Diffuse large B-cell lymphoma	CAMKK1	Inverse variance weighted	2	0.945506	0.46258	0.0409551	0.0388493	1.85216	2.57412	1.03961	6.37359	NA	NA
AIP	Diffuse large B-cell lymphoma	Diffuse large B-cell lymphoma	AIP	Wald ratio	1	1.10467	0.558718	0.0480242	0.00958416	2.19976	3.01823	1.00963	9.02284	NA	NA
TUBB	Diffuse large B-cell lymphoma	Diffuse large B-cell lymphoma	TUBB	Inverse variance weighted	11	1.30837	0.344822	0.000148045	0.632516	1.98422	3.70012	1.88234	7.27335	0.221309	0.558651
AGRP	Diffuse large B-cell lymphoma	Diffuse large B-cell lymphoma	AGRP	Wald ratio	1	2.73061	1.32666	0.0395653	0.130355	5.33086	15.3422	1.13923	206.616	NA	NA
ABCA1	Diffuse large B-cell lymphoma	Diffuse large B-cell lymphoma	ABCA1	Inverse variance weighted	10	-1.21749	0.365565	0.000867095	-1.934	-0.500984	0.295972	0.144569	0.605934	0.574481	0.697302
RPSA	Diffuse large B-cell lymphoma	Diffuse large B-cell lymphoma	RPSA	Inverse variance weighted	5	-1.01509	0.466138	0.029432	-1.92872	-0.101456	0.362372	0.145335	0.903521	0.970725	0.9813
PTGES2	Diffuse large B-cell lymphoma	Diffuse large B-cell lymphoma	PTGES2	Inverse variance weighted	2	1.57249	0.793184	0.0474235	0.0178451	3.12713	4.81861	1.01801	22.8083	NA	NA
SFTPB	Diffuse large B-cell lymphoma	Diffuse large B-cell lymphoma	SFTPB	Inverse variance weighted	2	1.19177	0.539062	0.027048	0.13521	2.24833	3.29291	1.14478	9.47193	NA	NA
DEFA4	Diffuse large B-cell lymphoma	Diffuse large B-cell lymphoma	DEFA4	Inverse variance weighted	3	-0.785969	0.382509	0.0399011	-1.53569	-0.0362508	0.455678	0.215308	0.964398	NA	NA
PSMC3	Diffuse large B-cell lymphoma	Diffuse large B-cell lymphoma	PSMC3	Inverse variance weighted	2	-1.18672	0.483645	0.0141394	-2.13467	-0.238777	0.30522	0.118284	0.78759	NA	NA
JAM2	Diffuse large B-cell lymphoma	Diffuse large B-cell lymphoma	JAM2	Inverse variance weighted	2	-1.79846	0.786659	0.0222424	-3.34032	-0.256611	0.165553	0.0354258	0.773669	NA	NA
TNNC1	Diffuse large B-cell lymphoma	Diffuse large B-cell lymphoma	TNNC1	Inverse variance weighted	3	2.2237	1.02801	0.0305327	0.2088	4.23861	9.2415	1.2322	69.3114	NA	NA
SRP19	Diffuse large B-cell lymphoma	Diffuse large B-cell lymphoma	SRP19	Wald ratio	1	7.62952	3.8617	0.0481899	0.0605889	15.1985	2058.07	1.06246	3.98664e+06	NA	NA
RACGAP1	Diffuse large B-cell lymphoma	Diffuse large B-cell lymphoma	RACGAP1	Wald ratio	1	-4.21342	1.57852	0.00760265	-7.30731	-1.11952	0.0147957	0.000670616	0.326435	NA	NA
XYLT2	Diffuse large B-cell lymphoma	Diffuse large B-cell lymphoma	XYLT2	Wald ratio	1	1.88466	0.929299	0.0425554	0.0632365	3.70609	6.58413	1.06528	40.6944	NA	NA
CDC42BPA	Diffuse large B-cell lymphoma	Diffuse large B-cell lymphoma	CDC42BPA	Inverse variance weighted	5	2.10206	0.736553	0.00431835	0.658419	3.54571	8.18304	1.93174	34.6642	0.283632	0.559539
EIF4H	Diffuse large B-cell lymphoma	Diffuse large B-cell lymphoma	EIF4H	Wald ratio	1	-0.84155	0.413947	0.0420534	-1.65289	-0.0302144	0.431042	0.191496	0.970238	NA	NA
PTGDR2	Diffuse large B-cell lymphoma	Diffuse large B-cell lymphoma	PTGDR2	Inverse variance weighted	2	1.03981	0.511267	0.0419719	0.0377306	2.0419	2.82869	1.03845	7.70521	NA	NA
TOP1MT	Diffuse large B-cell lymphoma	Diffuse large B-cell lymphoma	TOP1MT	Inverse variance weighted	6	2.19848	0.625598	0.000441074	0.972307	3.42465	9.0113	2.64404	30.7119	0.342027	0.702959
CSNK2A2	Diffuse large B-cell lymphoma	Diffuse large B-cell lymphoma	CSNK2A2	Wald ratio	1	-11.1229	4.83202	0.0213398	-20.5937	-1.65215	1.477e-05	1.13836e-09	0.191637	NA	NA
AKR1A1	Diffuse large B-cell lymphoma	Diffuse large B-cell lymphoma	AKR1A1	Inverse variance weighted	2	-1.27588	0.643654	0.0474518	-2.53744	-0.0143183	0.279185	0.0790684	0.985784	NA	NA
AKT3	Diffuse large B-cell lymphoma	Diffuse large B-cell lymphoma	AKT3	Inverse variance weighted	3	1.31167	0.654031	0.0449078	0.0297695	2.59357	3.71237	1.03022	13.3775	NA	NA
CD70	Diffuse large B-cell lymphoma	Diffuse large B-cell lymphoma	CD70	Inverse variance weighted	3	-1.72211	0.602949	0.00428817	-2.90389	-0.540331	0.178689	0.0548095	0.582556	NA	NA
POLR3G	Diffuse large B-cell lymphoma	Diffuse large B-cell lymphoma	POLR3G	Inverse variance weighted	2	-1.41376	0.54096	0.0089639	-2.47404	-0.353478	0.243227	0.0842438	0.702241	NA	NA
DAPK3	Diffuse large B-cell lymphoma	Diffuse large B-cell lymphoma	DAPK3	Inverse variance weighted	2	1.33566	0.555557	0.0162085	0.246771	2.42455	3.80251	1.27989	11.2972	NA	NA
PLAUR	Diffuse large B-cell lymphoma	Diffuse large B-cell lymphoma	PLAUR	Inverse variance weighted	6	-1.11349	0.504955	0.0274454	-2.1032	-0.123777	0.328411	0.122065	0.883577	0.711169	0.907676
DTYMK	Diffuse large B-cell lymphoma	Diffuse large B-cell lymphoma	DTYMK	Inverse variance weighted	2	1.25781	0.621484	0.042982	0.0397035	2.47592	3.51772	1.0405	11.8927	NA	NA
TMSB10	Diffuse large B-cell lymphoma	Diffuse large B-cell lymphoma	TMSB10	Wald ratio	1	1.42182	0.690175	0.0393898	0.0690804	2.77457	4.14467	1.07152	16.0317	NA	NA
HDAC3	Diffuse large B-cell lymphoma	Diffuse large B-cell lymphoma	HDAC3	Wald ratio	1	-1.26425	0.538995	0.0189981	-2.32068	-0.207819	0.282451	0.098207	0.812354	NA	NA
UBR1	Diffuse large B-cell lymphoma	Diffuse large B-cell lymphoma	UBR1	Inverse variance weighted	6	1.46263	0.587798	0.0128347	0.310548	2.61472	4.31731	1.36417	13.6634	0.976062	0.912028
ACSS2	Diffuse large B-cell lymphoma	Diffuse large B-cell lymphoma	ACSS2	Inverse variance weighted	2	-2.21826	0.990014	0.0250495	-4.15869	-0.277835	0.108798	0.015628	0.757421	NA	NA
HLA-DRA	Diffuse large B-cell lymphoma	Diffuse large B-cell lymphoma	HLA-DRA	Inverse variance weighted	3	1.8346	0.819579	0.025191	0.228221	3.44097	6.26261	1.25636	31.2173	NA	NA
HCP5	Diffuse large B-cell lymphoma	Diffuse large B-cell lymphoma	HCP5	Inverse variance weighted	7	-1.44857	0.630439	0.0215777	-2.68423	-0.212912	0.234905	0.0682736	0.808227	0.463669	0.179727
APOM	Diffuse large B-cell lymphoma	Diffuse large B-cell lymphoma	APOM	Wald ratio	1	-3.07029	0.843054	0.000270672	-4.72267	-1.4179	0.0464078	0.00889137	0.242222	NA	NA
GCK	Diffuse large B-cell lymphoma	Diffuse large B-cell lymphoma	GCK	Inverse variance weighted	3	1.64968	0.616201	0.00742467	0.441922	2.85743	5.2053	1.55569	17.4167	NA	NA
ITPKC	Diffuse large B-cell lymphoma	Diffuse large B-cell lymphoma	ITPKC	Inverse variance weighted	2	-2.07042	0.995218	0.0374915	-4.02105	-0.119795	0.126132	0.0179341	0.887102	NA	NA
MAPKAPK2	Diffuse large B-cell lymphoma	Diffuse large B-cell lymphoma	MAPKAPK2	Inverse variance weighted	3	1.05254	0.452768	0.0200896	0.165111	1.93996	2.86491	1.17952	6.9585	NA	NA
CTSE	Diffuse large B-cell lymphoma	Diffuse large B-cell lymphoma	CTSE	Wald ratio	1	0.662688	0.316019	0.0359945	0.0432913	1.28208	1.94	1.04424	3.60414	NA	NA
IL17RE	Diffuse large B-cell lymphoma	Diffuse large B-cell lymphoma	IL17RE	Wald ratio	1	-7.31444	3.31945	0.0275591	-13.8206	-0.808307	0.000665856	9.94956e-07	0.445612	NA	NA
TNFRSF11A	Diffuse large B-cell lymphoma	Diffuse large B-cell lymphoma	TNFRSF11A	Wald ratio	1	-2.05951	0.901812	0.0223866	-3.82706	-0.291956	0.127517	0.0217736	0.746802	NA	NA
SMPD1	Diffuse large B-cell lymphoma	Diffuse large B-cell lymphoma	SMPD1	Inverse variance weighted	2	-2.52362	1.27789	0.0482863	-5.02828	-0.0189644	0.0801687	0.00655007	0.981214	NA	NA
DFFB	Diffuse large B-cell lymphoma	Diffuse large B-cell lymphoma	DFFB	Wald ratio	1	2.49244	1.04801	0.0173943	0.438345	4.54654	12.0908	1.55014	94.3054	NA	NA
IGKV2D-40	Diffuse large B-cell lymphoma	Diffuse large B-cell lymphoma	IGKV2D-40	Wald ratio	1	2.0356	0.982558	0.0382904	0.109783	3.96141	7.65682	1.11604	52.5314	NA	NA
C2	Diffuse large B-cell lymphoma	Diffuse large B-cell lymphoma	C2	Inverse variance weighted	5	2.66446	0.596019	7.80647e-06	1.49626	3.83265	14.3602	4.46496	46.185	0.524746	0.885519
UCHL5	Diffuse large B-cell lymphoma	Diffuse large B-cell lymphoma	UCHL5	Wald ratio	1	-2.42155	0.975113	0.0130151	-4.33277	-0.510331	0.0887837	0.0131311	0.600297	NA	NA
ROCK1	Diffuse large B-cell lymphoma	Diffuse large B-cell lymphoma	ROCK1	Inverse variance weighted	2	3.64462	1.70127	0.0321704	0.310119	6.97911	38.2681	1.36359	1073.97	NA	NA
TRPV1	Diffuse large B-cell lymphoma	Diffuse large B-cell lymphoma	TRPV1	Wald ratio	1	2.14564	1.04119	0.0393271	0.104898	4.18638	8.54749	1.1106	65.784	NA	NA
MAP3K14	Diffuse large B-cell lymphoma	Diffuse large B-cell lymphoma	MAP3K14	Wald ratio	1	-1.82884	0.896062	0.0412533	-3.58512	-0.0725588	0.1606	0.0277333	0.930011	NA	NA
DDIT4	Diffuse large B-cell lymphoma	Diffuse large B-cell lymphoma	DDIT4	Wald ratio	1	2.38953	0.858829	0.00539738	0.706222	4.07283	10.9083	2.02632	58.7229	NA	NA
NEU1	Diffuse large B-cell lymphoma	Diffuse large B-cell lymphoma	NEU1	Inverse variance weighted	2	-2.8886	0.667021	1.48702e-05	-4.19596	-1.58124	0.055654	0.0150563	0.20572	NA	NA
TULP3	Diffuse large B-cell lymphoma	Diffuse large B-cell lymphoma	TULP3	Wald ratio	1	2.28195	1.14675	0.0466	0.0343084	4.52958	9.79573	1.0349	92.72	NA	NA
NR1H2	Diffuse large B-cell lymphoma	Diffuse large B-cell lymphoma	NR1H2	Wald ratio	1	-4.24477	2.01681	0.0353185	-8.19772	-0.291809	0.0143391	0.00027528	0.746911	NA	NA
GSTP1	Diffuse large B-cell lymphoma	Diffuse large B-cell lymphoma	GSTP1	Inverse variance weighted	5	1.76957	0.726044	0.0147984	0.346523	3.19262	5.86832	1.41414	24.352	0.661038	0.960185
SGK3	Diffuse large B-cell lymphoma	Diffuse large B-cell lymphoma	SGK3	Inverse variance weighted	3	-3.96198	1.63557	0.0154192	-7.16769	-0.756257	0.0190255	0.000771099	0.46942	NA	NA
SOD1	Diffuse large B-cell lymphoma	Diffuse large B-cell lymphoma	SOD1	Inverse variance weighted	2	-2.56069	0.850786	0.0026143	-4.22823	-0.893146	0.0772516	0.0145782	0.409366	NA	NA
ERBB2	Diffuse large B-cell lymphoma	Diffuse large B-cell lymphoma	ERBB2	Inverse variance weighted	2	-2.1871	1.02313	0.0325442	-4.19243	-0.181771	0.112242	0.0151096	0.833792	NA	NA
GADD45A	Diffuse large B-cell lymphoma	Diffuse large B-cell lymphoma	GADD45A	Inverse variance weighted	3	-2.04016	1.00909	0.043199	-4.01799	-0.0623427	0.130007	0.0179891	0.939561	NA	NA
CDK4	Diffuse large B-cell lymphoma	Diffuse large B-cell lymphoma	CDK4	Wald ratio	1	-4.71969	1.64429	0.00410008	-7.9425	-1.49689	0.00891791	0.000355318	0.223825	NA	NA
IL7	Diffuse large B-cell lymphoma	Diffuse large B-cell lymphoma	IL7	Inverse variance weighted	2	-2.30234	1.12866	0.0413608	-4.51451	-0.090174	0.100024	0.010949	0.913772	NA	NA
TET2	Diffuse large B-cell lymphoma	Diffuse large B-cell lymphoma	TET2	Inverse variance weighted	2	3.43667	1.25924	0.00634938	0.968567	5.90477	31.0833	2.63417	366.784	NA	NA
PSIP1	Diffuse large B-cell lymphoma	Diffuse large B-cell lymphoma	PSIP1	Wald ratio	1	-4.51924	1.74877	0.00975926	-7.94682	-1.09166	0.0108973	0.000353786	0.33566	NA	NA
SP3	Diffuse large B-cell lymphoma	Diffuse large B-cell lymphoma	SP3	Inverse variance weighted	2	2.25751	1.13795	0.0472742	0.0271235	4.4879	9.55925	1.02749	88.9341	NA	NA
COL4A2	Diffuse large B-cell lymphoma	Diffuse large B-cell lymphoma	COL4A2	Wald ratio	1	-3.03259	1.38807	0.0289065	-5.75321	-0.311981	0.0481904	0.00317259	0.731995	NA	NA
KAT5	Diffuse large B-cell lymphoma	Diffuse large B-cell lymphoma	KAT5	Wald ratio	1	2.47111	1.14241	0.030536	0.231986	4.71024	11.8356	1.2611	111.079	NA	NA
TNFRSF21	Diffuse large B-cell lymphoma	Diffuse large B-cell lymphoma	TNFRSF21	Inverse variance weighted	2	-3.59728	1.4285	0.0117951	-6.39714	-0.797414	0.0273982	0.00166632	0.450492	NA	NA
IGHG3	Diffuse large B-cell lymphoma	Diffuse large B-cell lymphoma	IGHG3	Wald ratio	1	0.782091	0.25912	0.00254235	0.274215	1.28997	2.18604	1.3155	3.63267	NA	NA
BAP1	Diffuse large B-cell lymphoma	Diffuse large B-cell lymphoma	BAP1	Wald ratio	1	-5.09931	2.16582	0.0185503	-9.34432	-0.854301	0.00610095	8.74609e-05	0.42558	NA	NA
NODAL	Diffuse large B-cell lymphoma	Diffuse large B-cell lymphoma	NODAL	Wald ratio	1	2.78644	1.3916	0.0452492	0.0589074	5.51397	16.2231	1.06068	248.134	NA	NA
HPN	Diffuse large B-cell lymphoma	Diffuse large B-cell lymphoma	HPN	Wald ratio	1	3.11441	1.29105	0.0158521	0.583946	5.64487	22.5201	1.7931	282.838	NA	NA
SSRP1	Diffuse large B-cell lymphoma	Diffuse large B-cell lymphoma	SSRP1	Inverse variance weighted	2	5.34843	2.09912	0.0108359	1.23416	9.4627	210.278	3.43551	12870.6	NA	NA
PLK3	Diffuse large B-cell lymphoma	Diffuse large B-cell lymphoma	PLK3	Wald ratio	1	4.29333	1.78763	0.0163198	0.789571	7.7971	73.2101	2.20245	2433.52	NA	NA
SRM	Diffuse large B-cell lymphoma	Diffuse large B-cell lymphoma	SRM	Inverse variance weighted	2	6.43645	2.43014	0.00808286	1.67337	11.1995	624.189	5.3301	73096.5	NA	NA
ULBP2	Diffuse large B-cell lymphoma	Diffuse large B-cell lymphoma	ULBP2	Inverse variance weighted	2	2.46424	0.854236	0.0039175	0.789937	4.13854	11.7545	2.20326	62.7113	NA	NA
IGHG2	Diffuse large B-cell lymphoma	Diffuse large B-cell lymphoma	IGHG2	Wald ratio	1	0.658122	0.211271	0.00183908	0.244031	1.07221	1.93116	1.27638	2.92184	NA	NA
DYRK2	Diffuse large B-cell lymphoma	Diffuse large B-cell lymphoma	DYRK2	Inverse variance weighted	2	-2.83068	1.25472	0.0240686	-5.28993	-0.371438	0.0589726	0.00504212	0.689742	NA	NA
KDM4A	Diffuse large B-cell lymphoma	Diffuse large B-cell lymphoma	KDM4A	Wald ratio	1	3.82939	1.43511	0.00762198	1.01659	6.6422	46.0346	2.76375	766.78	NA	NA
MYB	Diffuse large B-cell lymphoma	Diffuse large B-cell lymphoma	MYB	Wald ratio	1	-3.1042	1.48413	0.0364743	-6.01309	-0.195312	0.0448604	0.00244652	0.822578	NA	NA
ENHO	Diffuse large B-cell lymphoma	Diffuse large B-cell lymphoma	ENHO	Wald ratio	1	-2.81426	1.40013	0.0444309	-5.5585	-0.0700103	0.0599493	0.00385455	0.932384	NA	NA
CACNB1	Diffuse large B-cell lymphoma	Diffuse large B-cell lymphoma	CACNB1	Inverse variance weighted	2	3.30182	1.5103	0.0288005	0.341639	6.26201	27.1621	1.40725	524.269	NA	NA
TOP2A	Diffuse large B-cell lymphoma	Diffuse large B-cell lymphoma	TOP2A	Wald ratio	1	-12.1089	4.05981	0.00285791	-20.0661	-4.15165	5.51041e-06	1.92933e-09	0.0157385	NA	NA
ARHGEF28	Diffuse large B-cell lymphoma	Diffuse large B-cell lymphoma	ARHGEF28	Wald ratio	1	-3.78109	1.39439	0.00669523	-6.5141	-1.04807	0.0227979	0.00148239	0.350612	NA	NA
HSPA9	Diffuse large B-cell lymphoma	Diffuse large B-cell lymphoma	HSPA9	Wald ratio	1	-8.83493	3.60104	0.0141497	-15.893	-1.7769	0.000145559	1.25249e-07	0.169162	NA	NA
IGKV3-11	Diffuse large B-cell lymphoma	Diffuse large B-cell lymphoma	IGKV3-11	Wald ratio	1	3.83693	1.87138	0.0403335	0.169018	7.50484	46.3828	1.18414	1816.81	NA	NA
TERT	Diffuse large B-cell lymphoma	Diffuse large B-cell lymphoma	TERT	Inverse variance weighted	2	-4.75455	1.57133	0.00247968	-7.83436	-1.67474	0.00861244	0.000395897	0.187357	NA	NA
IGKV5-2	Diffuse large B-cell lymphoma	Diffuse large B-cell lymphoma	IGKV5-2	Wald ratio	1	8.14862	3.93324	0.0382904	0.43947	15.8578	3458.6	1.55188	7.708e+06	NA	NA
ATP1A1	Diffuse large B-cell lymphoma	Diffuse large B-cell lymphoma	ATP1A1	Wald ratio	1	-5.21161	1.94303	0.00731385	-9.01995	-1.40327	0.00545289	0.000120972	0.245792	NA	NA
CECR2	Diffuse large B-cell lymphoma	Diffuse large B-cell lymphoma	CECR2	Wald ratio	1	-3.41193	1.73072	0.0486788	-6.80414	-0.0197197	0.0329775	0.00110918	0.980473	NA	NA
NOTCH3	Diffuse large B-cell lymphoma	Diffuse large B-cell lymphoma	NOTCH3	Wald ratio	1	4.4034	1.72938	0.0108895	1.01381	7.79299	81.7282	2.75608	2423.55	NA	NA
CYP27B1	Diffuse large B-cell lymphoma	Diffuse large B-cell lymphoma	CYP27B1	Wald ratio	1	-7.36414	1.85336	7.08565e-05	-10.9967	-3.73155	0.000633571	1.67564e-05	0.0239558	NA	NA
ATAD2	Diffuse large B-cell lymphoma	Diffuse large B-cell lymphoma	ATAD2	Wald ratio	1	14.3063	6.12148	0.0194356	2.30822	26.3044	1.63363e+06	10.0565	2.65377e+11	NA	NA
