# Supplementary material for: Unraveling novel therapeutic targets for diffuse large B-cell lymphoma: a plasma multi-omics study
Source: Front Pharmacol. 2026 Apr 30;17:1833739. doi: 10.3389/fphar.2026.1833739 (PMC13171477; doi:10.3389/fphar.2026.1833739)
Supplement: Supplementary file 1 [file DataSheet1.zip › Supplemental Figures and Tables/Supplemental Tables/Supplemental Table 3.xlsx]

## Sheet: drug_gene
SYMBOL	ENTREZID	ENSEMBL
A2M	2	ENSG00000175899
AADAT	51166	ENSG00000109576
AAK1	22848	ENSG00000115977
AANAT	15	ENSG00000129673
ABAT	18	ENSG00000183044
ABCA1	19	ENSG00000165029
ABCA4	24	ENSG00000198691
ABCA5	23461	ENSG00000154265
ABCB1	5243	ENSG00000085563
ABCB4	5244	ENSG00000005471
ABCB5	340273	ENSG00000004846
ABCB11	8647	ENSG00000073734
ABCC1	4363	ENSG00000103222
ABCC2	1244	ENSG00000023839
ABCC3	8714	ENSG00000108846
ABCC4	10257	ENSG00000125257
ABCC5	10057	ENSG00000114770
ABCC6	368	ENSG00000091262
ABCC8	6833	ENSG00000006071
ABCC9	10060	ENSG00000069431
ABCC10	89845	ENSG00000124574
ABCC11	85320	ENSG00000121270
ABCG1	9619	ENSG00000160179
ABCG2	9429	ENSG00000118777
ABCG4	64137	ENSG00000172350
ABCG8	64241	ENSG00000143921
ABHD6	57406	ENSG00000163686
ABHD12	26090	ENSG00000100997
ABI1	10006	ENSG00000136754
ABL1	25	ENSG00000097007
ABL2	27	ENSG00000143322
ABO	28	ENSG00000175164
ACACA	31	ENSG00000278540
ACACB	32	ENSG00000076555
ACADM	34	ENSG00000117054
ACADSB	36	ENSG00000196177
ACAT1	38	ENSG00000075239
ACAT2	39	ENSG00000120437
ACE	1636	ENSG00000159640
ACE2	59272	ENSG00000130234
ACHE	43	ENSG00000087085
ACKR1	2532	ENSG00000213088
ACKR3	57007	ENSG00000144476
ACKR4	51554	ENSG00000129048
ACLY	47	ENSG00000131473
ACO1	48	ENSG00000122729
ACP1	52	ENSG00000143727
ACP3	55	ENSG00000014257
ACP5	54	ENSG00000102575
ACR	49	ENSG00000100312
ACSS2	55902	ENSG00000131069
ACSS3	79611	ENSG00000111058
ACTA1	58	ENSG00000143632
ACTB	60	ENSG00000075624
ACTC1	70	ENSG00000159251
ACTG1	71	ENSG00000184009
ACTR2	10097	ENSG00000138071
ACVR1	90	ENSG00000115170
ACVR1B	91	ENSG00000135503
ACVR1C	130399	ENSG00000123612
ACVR2A	92	ENSG00000121989
ACVR2B	93	ENSG00000114739
ACVRL1	94	ENSG00000139567
ACY3	91703	ENSG00000132744
ACYP2	98	ENSG00000170634
ADA	100	ENSG00000196839
ADAM8	101	ENSG00000151651
ADAM9	8754	ENSG00000168615
ADAM10	102	ENSG00000137845
ADAM12	8038	ENSG00000148848
ADAM17	6868	ENSG00000151694
ADAM33	80332	ENSG00000149451
ADAMTS1	9510	ENSG00000154734
ADAMTS4	9507	ENSG00000158859
ADAMTS5	11096	ENSG00000154736
ADCY1	107	ENSG00000164742
ADCY2	108	ENSG00000078295
ADCY5	111	ENSG00000173175
ADCY6	112	ENSG00000174233
ADCY9	115	ENSG00000162104
ADCY10	55811	ENSG00000143199
ADCYAP1	116	ENSG00000141433
ADCYAP1R1	117	ENSG00000078549
ADD1	118	ENSG00000087274
ADGRB1	575	ENSG00000181790
ADGRG3	222487	ENSG00000182885
ADGRL3	23284	ENSG00000150471
ADGRV1	84059	ENSG00000164199
ADH1A	124	ENSG00000187758
ADH1B	125	ENSG00000196616
ADH1C	126	ENSG00000248144
ADH4	127	ENSG00000198099
ADH7	131	ENSG00000196344
ADIPOQ	9370	ENSG00000181092
ADK	132	ENSG00000156110
ADM	133	ENSG00000148926
ADO	84890	ENSG00000181915
ADORA1	134	ENSG00000163485
ADORA2A	135	ENSG00000128271
ADORA2A-AS1	646023	ENSG00000178803
ADORA2B	136	ENSG00000170425
ADORA3	140	ENSG00000282608
ADRA1A	148	ENSG00000120907
ADRA1B	147	ENSG00000170214
ADRA1D	146	ENSG00000171873
ADRA2A	150	ENSG00000150594
ADRA2B	151	ENSG00000274286
ADRA2C	152	ENSG00000184160
ADRB1	153	ENSG00000043591
ADRB2	154	ENSG00000169252
ADRB3	155	ENSG00000188778
ADRM1	11047	ENSG00000130706
ADSS2	159	ENSG00000035687
AFG2A	166378	ENSG00000145375
AFP	174	ENSG00000081051
AGBL4	84871	ENSG00000186094
AGER	177	ENSG00000204305
AGRP	181	ENSG00000159723
AGT	183	ENSG00000135744
AGTR1	185	ENSG00000144891
AGTR2	186	ENSG00000180772
AHCY	191	ENSG00000101444
AHR	196	ENSG00000106546
AHRR	57491	ENSG00000063438
AICDA	57379	ENSG00000111732
AIFM1	9131	ENSG00000156709
AIP	9049	ENSG00000110711
AK2	204	ENSG00000004455
AK4	205	ENSG00000162433
AKAP13	11214	ENSG00000170776
AKR1A1	10327	ENSG00000117448
AKR1B1	231	ENSG00000085662
AKR1B10	57016	ENSG00000198074
AKR1C1	1645	ENSG00000187134
AKR1C2	1646	ENSG00000151632
AKR1C3	8644	ENSG00000196139
AKR1C4	1109	ENSG00000198610
AKR1D1	6718	ENSG00000122787
AKR7A2	8574	ENSG00000053371
AKT1	207	ENSG00000142208
AKT1S1	84335	ENSG00000204673
AKT2	208	ENSG00000105221
AKT3	10000	ENSG00000117020
ALAD	210	ENSG00000148218
ALB	213	ENSG00000163631
ALCAM	214	ENSG00000170017
ALDH1A1	216	ENSG00000165092
ALDH1A2	8854	ENSG00000128918
ALDH1L1	10840	ENSG00000144908
ALDH2	217	ENSG00000111275
ALDH3A1	218	ENSG00000108602
ALDH3A2	224	ENSG00000072210
ALDH5A1	7915	ENSG00000112294
ALDH7A1	501	ENSG00000164904
ALG10	84920	ENSG00000139133
ALK	238	ENSG00000171094
ALOX5	240	ENSG00000012779
ALOX5AP	241	ENSG00000132965
ALOX12	239	ENSG00000108839
ALOX15	246	ENSG00000161905
ALOX15B	247	ENSG00000179593
ALPG	251	ENSG00000163286
ALPI	248	ENSG00000163295
ALPL	249	ENSG00000162551
ALPP	250	ENSG00000163283
AMACR	23600	ENSG00000242110
AMD1	262	ENSG00000123505
AMH	268	ENSG00000104899
AMHR2	269	ENSG00000135409
AMOT	154796	ENSG00000126016
AMPD1	270	ENSG00000116748
AMY2A	279	ENSG00000243480
ANGPT1	284	ENSG00000154188
ANGPT2	285	ENSG00000091879
ANGPTL3	27329	ENSG00000132855
ANKFN1	162282	ENSG00000153930
ANKK1	255239	ENSG00000170209
ANKRD30B	374860	ENSG00000180777
ANKS1B	56899	ENSG00000185046
ANO1	55107	ENSG00000131620
ANO2	57101	ENSG00000047617
ANPEP	290	ENSG00000166825
ANXA1	301	ENSG00000135046
ANXA2	302	ENSG00000182718
ANXA5	308	ENSG00000164111
AOAH	313	ENSG00000136250
AOC3	8639	ENSG00000131471
AOPEP	84909	ENSG00000148120
AOX1	316	ENSG00000138356
APAF1	317	ENSG00000120868
APBA1	320	ENSG00000107282
APBB1	322	ENSG00000166313
APC	324	ENSG00000134982
APCS	325	ENSG00000132703
APEH	327	ENSG00000164062
APEX1	328	ENSG00000100823
APH1A	51107	ENSG00000117362
APH1B	83464	ENSG00000138613
APLF	200558	ENSG00000169621
APLN	8862	ENSG00000171388
APLNR	187	ENSG00000134817
APOA1	335	ENSG00000118137
APOA2	336	ENSG00000158874
APOA5	116519	ENSG00000110243
APOB	338	ENSG00000084674
APOBEC3A	200315	ENSG00000128383
APOBEC3B	9582	ENSG00000179750
APOBEC3F	200316	ENSG00000128394
APOBEC3G	60489	ENSG00000239713
APOC3	345	ENSG00000110245
APOD	347	ENSG00000189058
APOE	348	ENSG00000130203
APP	351	ENSG00000142192
APRT	353	ENSG00000198931
AQP1	358	ENSG00000240583
AQP2	359	ENSG00000167580
AQP3	360	ENSG00000165272
AQP4	361	ENSG00000171885
AQP5	362	ENSG00000161798
AQP6	363	ENSG00000086159
AQP7	364	ENSG00000165269
AQP8	343	ENSG00000103375
AQP9	366	ENSG00000103569
AQP10	89872	ENSG00000143595
AR	367	ENSG00000169083
ARAF	369	ENSG00000078061
ARAP2	116984	ENSG00000047365
AREG	374	ENSG00000109321
ARF6	382	ENSG00000165527
ARG1	383	ENSG00000118520
ARG2	384	ENSG00000081181
ARHGAP12	94134	ENSG00000165322
ARHGEF28	64283	ENSG00000214944
ARID1A	8289	ENSG00000117713
ARID5B	84159	ENSG00000150347
ARMS2	387715	ENSG00000254636
ARNT	405	ENSG00000143437
ARRB1	408	ENSG00000137486
ARRB2	409	ENSG00000141480
ARSA	410	ENSG00000100299
ARSB	411	ENSG00000113273
ASGR1	432	ENSG00000141505
ASIC1	41	ENSG00000110881
ASIC2	40	ENSG00000108684
ASIC3	9311	ENSG00000213199
ASIC4	55515	ENSG00000072182
ASL	435	ENSG00000126522
ASNS	440	ENSG00000070669
ASPG	374569	ENSG00000166183
ASPH	444	ENSG00000198363
ASS1	445	ENSG00000130707
ASXL1	171023	ENSG00000171456
ATAD2	29028	ENSG00000156802
ATAD2B	54454	ENSG00000119778
ATAD5	79915	ENSG00000176208
ATAT1	79969	ENSG00000137343
ATF2	1386	ENSG00000115966
ATF3	467	ENSG00000162772
ATF4	468	ENSG00000128272
ATG4B	23192	ENSG00000168397
ATG5	9474	ENSG00000057663
ATG16L1	55054	ENSG00000085978
ATIC	471	ENSG00000138363
ATM	472	ENSG00000149311
ATP1A1	476	ENSG00000163399
ATP1A2	477	ENSG00000018625
ATP1A3	478	ENSG00000105409
ATP1A4	480	ENSG00000132681
ATP1B1	481	ENSG00000143153
ATP1B2	482	ENSG00000129244
ATP1B3	483	ENSG00000069849
ATP2A1	487	ENSG00000196296
ATP2A2	488	ENSG00000174437
ATP2A3	489	ENSG00000074370
ATP2B1	490	ENSG00000070961
ATP2C1	27032	ENSG00000017260
ATP4A	495	ENSG00000105675
ATP4B	496	ENSG00000186009
ATP5F1D	513	ENSG00000099624
ATP5F1E	514	ENSG00000124172
ATP6V1B2	526	ENSG00000147416
ATP7A	538	ENSG00000165240
ATP7B	540	ENSG00000123191
ATP10A	57194	ENSG00000206190
ATR	545	ENSG00000175054
ATRX	546	ENSG00000085224
ATXN1L	342371	ENSG00000224470
ATXN2	6311	ENSG00000204842
AURKA	6790	ENSG00000087586
AURKB	9212	ENSG00000178999
AURKC	6795	ENSG00000105146
AVPR1A	552	ENSG00000166148
AVPR1B	553	ENSG00000198049
AVPR2	554	ENSG00000126895
AXIN1	8312	ENSG00000103126
AXIN2	8313	ENSG00000168646
AXL	558	ENSG00000167601
B2M	567	ENSG00000166710
B3GAT1	27087	ENSG00000109956
B4GALNT1	2583	ENSG00000135454
B4GALT2	8704	ENSG00000117411
BACE1	23621	ENSG00000186318
BACE2	25825	ENSG00000182240
BACH1	571	ENSG00000156273
BAD	572	ENSG00000002330
BAG6	7917	ENSG00000204463
BAK1	578	ENSG00000030110
BAP1	8314	ENSG00000163930
BARD1	580	ENSG00000138376
BAX	581	ENSG00000087088
BAZ2A	11176	ENSG00000076108
BAZ2B	29994	ENSG00000123636
BBOX1	8424	ENSG00000129151
BCAR1	9564	ENSG00000050820
BCAR3	8412	ENSG00000137936
BCAT2	587	ENSG00000105552
BCHE	590	ENSG00000114200
BCL2	596	ENSG00000171791
BCL2A1	597	ENSG00000140379
BCL2L1	598	ENSG00000171552
BCL2L2	599	ENSG00000129473
BCL2L10	10017	ENSG00000137875
BCL2L11	10018	ENSG00000153094
BCL6	604	ENSG00000113916
BCOR	54880	ENSG00000183337
BCORL1	63035	ENSG00000085185
BCR	613	ENSG00000186716
BDKRB1	623	ENSG00000100739
BDKRB2	624	ENSG00000168398
BDNF	627	ENSG00000176697
BDNF-AS	497258	ENSG00000245573
BGLAP	632	ENSG00000242252
BHLHE40	8553	ENSG00000134107
BHMT	635	ENSG00000145692
BHMT2	23743	ENSG00000132840
BIRC2	329	ENSG00000110330
BIRC3	330	ENSG00000023445
BIRC5	332	ENSG00000089685
BIRC7	79444	ENSG00000101197
BLK	640	ENSG00000136573
BLM	641	ENSG00000197299
BLVRA	644	ENSG00000106605
BLVRB	645	ENSG00000090013
BMP1	649	ENSG00000168487
BMP2	650	ENSG00000125845
BMP2K	55589	ENSG00000138756
BMP5	653	ENSG00000112175
BMP7	655	ENSG00000101144
BMP10	27302	ENSG00000163217
BMPR1A	657	ENSG00000107779
BMPR1B	658	ENSG00000138696
BMPR2	659	ENSG00000204217
BMX	660	ENSG00000102010
BPI	671	ENSG00000101425
BPTF	2186	ENSG00000171634
BRAF	673	ENSG00000157764
BRCA1	672	ENSG00000012048
BRCA2	675	ENSG00000139618
BRD1	23774	ENSG00000100425
BRD2	6046	ENSG00000204256
BRD3	8019	ENSG00000169925
BRD4	23476	ENSG00000141867
BRD7	29117	ENSG00000166164
BRD9	65980	ENSG00000028310
BRDT	676	ENSG00000137948
BRPF1	7862	ENSG00000156983
BRPF3	27154	ENSG00000096070
BRS3	680	ENSG00000102239
BRSK1	84446	ENSG00000160469
BRSK2	9024	ENSG00000174672
BSG	682	ENSG00000172270
BST1	683	ENSG00000109743
BTC	685	ENSG00000174808
BTF3P11	690	ENSG00000118903
BTK	695	ENSG00000010671
BTN3A1	11119	ENSG00000026950
BUB1	699	ENSG00000169679
C1QA	712	ENSG00000173372
C1R	715	ENSG00000159403
C1S	716	ENSG00000182326
C3	718	ENSG00000125730
C3AR1	719	ENSG00000171860
C5	727	ENSG00000106804
C5AR1	728	ENSG00000197405
C5AR2	27202	ENSG00000134830
C6orf15	29113	ENSG00000204542
C8orf34	116328	ENSG00000165084
C9orf72	203228	ENSG00000147894
C10orf67	256815	ENSG00000179133
C11orf65	160140	ENSG00000166323
CA1	759	ENSG00000133742
CA2	760	ENSG00000104267
CA3	761	ENSG00000164879
CA4	762	ENSG00000167434
CA5A	763	ENSG00000174990
CA5B	11238	ENSG00000169239
CA6	765	ENSG00000131686
CA7	766	ENSG00000168748
CA9	768	ENSG00000107159
CA10	56934	ENSG00000154975
CA12	771	ENSG00000074410
CA13	377677	ENSG00000185015
CA14	23632	ENSG00000118298
CACNA1A	773	ENSG00000141837
CACNA1B	774	ENSG00000148408
CACNA1C	775	ENSG00000151067
CACNA1D	776	ENSG00000157388
CACNA1E	777	ENSG00000198216
CACNA1F	778	ENSG00000102001
CACNA1G	8913	ENSG00000006283
CACNA1H	8912	ENSG00000196557
CACNA1I	8911	ENSG00000100346
CACNA1S	779	ENSG00000081248
CACNA2D1	781	ENSG00000153956
CACNA2D2	9254	ENSG00000007402
CACNA2D3	55799	ENSG00000157445
CACNA2D4	93589	ENSG00000151062
CACNB1	782	ENSG00000067191
CACNB2	783	ENSG00000165995
CACNB3	784	ENSG00000167535
CACNB4	785	ENSG00000182389
CACNG1	786	ENSG00000108878
CACNG2	10369	ENSG00000166862
CACNG3	10368	ENSG00000006116
CACNG4	27092	ENSG00000075461
CACNG5	27091	ENSG00000075429
CACNG6	59285	ENSG00000130433
CACNG7	59284	ENSG00000105605
CADM2	253559	ENSG00000175161
CALCA	796	ENSG00000110680
CALCB	797	ENSG00000175868
CALCR	799	ENSG00000004948
CALCRL	10203	ENSG00000064989
CALM1	801	ENSG00000198668
CALR	811	ENSG00000179218
CALU	813	ENSG00000128595
CALY	50632	ENSG00000130643
CAMK1	8536	ENSG00000134072
CAMK1D	57118	ENSG00000183049
CAMK2A	815	ENSG00000070808
CAMK2B	816	ENSG00000058404
CAMK2D	817	ENSG00000145349
CAMK2G	818	ENSG00000148660
CAMK4	814	ENSG00000152495
CAMKK1	84254	ENSG00000004660
CAMKK2	10645	ENSG00000110931
CAMLG	819	ENSG00000164615
CAMP	820	ENSG00000164047
CANX	821	ENSG00000127022
CAPG	822	ENSG00000042493
CAPN1	823	ENSG00000014216
CAPN2	824	ENSG00000162909
CAPN10	11132	ENSG00000142330
CARD9	64170	ENSG00000187796
CARINH	441108	ENSG00000197536
CARM1	10498	ENSG00000142453
CARTPT	9607	ENSG00000164326
CASP1	834	ENSG00000137752
CASP2	835	ENSG00000106144
CASP3	836	ENSG00000164305
CASP4	837	ENSG00000196954
CASP5	838	ENSG00000137757
CASP6	839	ENSG00000138794
CASP7	840	ENSG00000165806
CASP8	841	ENSG00000064012
CASP9	842	ENSG00000132906
CASP10	843	ENSG00000003400
CASP12	100506742	ENSG00000204403
CASP14	23581	ENSG00000105141
CASR	846	ENSG00000036828
CAST	831	ENSG00000153113
CAT	847	ENSG00000121691
CATSPER1	117144	ENSG00000175294
CATSPER2	117155	ENSG00000166762
CATSPER3	347732	ENSG00000152705
CATSPER4	378807	ENSG00000188782
CAV1	857	ENSG00000105974
CBFB	865	ENSG00000067955
CBL	867	ENSG00000110395
CBLB	868	ENSG00000114423
CBLC	23624	ENSG00000142273
CBR1	873	ENSG00000159228
CBR3	874	ENSG00000159231
CBS	875	ENSG00000160200
CBX1	10951	ENSG00000108468
CCHCR1	54535	ENSG00000204536
CCK	885	ENSG00000187094
CCKAR	886	ENSG00000163394
CCKBR	887	ENSG00000110148
CCL1	6346	ENSG00000108702
CCL2	6347	ENSG00000108691
CCL3	6348	ENSG00000277632
CCL4	6351	ENSG00000275302
CCL5	6352	ENSG00000271503
CCL7	6354	ENSG00000108688
CCL8	6355	ENSG00000108700
CCL11	6356	ENSG00000172156
CCL14	6358	ENSG00000276409
CCL17	6361	ENSG00000102970
CCL18	6362	ENSG00000275385
CCL20	6364	ENSG00000115009
CCL21	6366	ENSG00000137077
CCL22	6367	ENSG00000102962
CCL25	6370	ENSG00000131142
CCL28	56477	ENSG00000151882
CCN1	3491	ENSG00000142871
CCN2	1490	ENSG00000118523
CCNA2	890	ENSG00000145386
CCNB1	891	ENSG00000134057
CCND1	595	ENSG00000110092
CCND2	894	ENSG00000118971
CCND3	896	ENSG00000112576
CCNE1	898	ENSG00000105173
CCNG1	900	ENSG00000113328
CCNK	8812	ENSG00000090061
CCR1	1230	ENSG00000163823
CCR2	729230	ENSG00000121807
CCR3	1232	ENSG00000183625
CCR4	1233	ENSG00000183813
CCR5	1234	ENSG00000160791
CCR6	1235	ENSG00000112486
CCR7	1236	ENSG00000126353
CCR8	1237	ENSG00000179934
CCR9	10803	ENSG00000173585
CCR10	2826	ENSG00000184451
CCRL2	9034	ENSG00000121797
CD1A	909	ENSG00000158477
CD1D	912	ENSG00000158473
CD2	914	ENSG00000116824
CD3D	915	ENSG00000167286
CD3E	916	ENSG00000198851
CD3G	917	ENSG00000160654
CD4	920	ENSG00000010610
CD5	921	ENSG00000110448
CD6	923	ENSG00000013725
CD7	924	ENSG00000173762
CD8A	925	ENSG00000153563
CD9	928	ENSG00000010278
CD14	929	ENSG00000170458
CD19	930	ENSG00000177455
CD22	933	ENSG00000012124
CD27	939	ENSG00000139193
CD28	940	ENSG00000178562
CD33	945	ENSG00000105383
CD34	947	ENSG00000174059
CD36	948	ENSG00000135218
CD37	951	ENSG00000104894
CD38	952	ENSG00000004468
CD40	958	ENSG00000101017
CD40LG	959	ENSG00000102245
CD44	960	ENSG00000026508
CD47	961	ENSG00000196776
CD52	1043	ENSG00000169442
CD55	1604	ENSG00000196352
CD58	965	ENSG00000116815
CD59	966	ENSG00000085063
CD63	967	ENSG00000135404
CD69	969	ENSG00000110848
CD70	970	ENSG00000125726
CD74	972	ENSG00000019582
CD79B	974	ENSG00000007312
CD80	941	ENSG00000121594
CD82	3732	ENSG00000085117
CD83	9308	ENSG00000112149
CD84	8832	ENSG00000066294
CD86	942	ENSG00000114013
CD163	9332	ENSG00000177575
CD200	4345	ENSG00000091972
CD244	51744	ENSG00000122223
CD247	919	ENSG00000198821
CD248	57124	ENSG00000174807
CD274	29126	ENSG00000120217
CD276	80381	ENSG00000103855
CDA	978	ENSG00000158825
CDC5L	988	ENSG00000096401
CDC7	8317	ENSG00000097046
CDC25A	993	ENSG00000164045
CDC25B	994	ENSG00000101224
CDC25C	995	ENSG00000158402
CDC37	11140	ENSG00000105401
CDC42	998	ENSG00000070831
CDC42BPA	8476	ENSG00000143776
CDC42BPB	9578	ENSG00000198752
CDH1	999	ENSG00000039068
CDH2	1000	ENSG00000170558
CDH3	1001	ENSG00000062038
CDH5	1003	ENSG00000179776
CDH11	1009	ENSG00000140937
CDH17	1015	ENSG00000079112
CDH23	64072	ENSG00000107736
CDK1	983	ENSG00000170312
CDK2	1017	ENSG00000123374
CDK3	1018	ENSG00000250506
CDK4	1019	ENSG00000135446
CDK5	1020	ENSG00000164885
CDK5R1	8851	ENSG00000176749
CDK6	1021	ENSG00000105810
CDK7	1022	ENSG00000134058
CDK8	1024	ENSG00000132964
CDK9	1025	ENSG00000136807
CDK10	8558	ENSG00000185324
CDK11B	984	ENSG00000248333
CDK12	51755	ENSG00000167258
CDK13	8621	ENSG00000065883
CDK14	5218	ENSG00000058091
CDK15	65061	ENSG00000138395
CDK16	5127	ENSG00000102225
CDK17	5128	ENSG00000059758
CDK18	5129	ENSG00000117266
CDK19	23097	ENSG00000155111
CDK20	23552	ENSG00000156345
CDKAL1	54901	ENSG00000145996
CDKL1	8814	ENSG00000100490
CDKL2	8999	ENSG00000138769
CDKN1A	1026	ENSG00000124762
CDKN1B	1027	ENSG00000111276
CDKN1C	1028	ENSG00000129757
CDKN2A	1029	ENSG00000147889
CDKN2B	1030	ENSG00000147883
CDKN2B-AS1	100048912	ENSG00000240498
CDKN2C	1031	ENSG00000123080
CDKN2D	1032	ENSG00000129355
CDKN3	1033	ENSG00000100526
CDS1	1040	ENSG00000163624
CDSN	1041	ENSG00000204539
CDX2	1045	ENSG00000165556
CEACAM1	634	ENSG00000079385
CEACAM3	1084	ENSG00000170956
CEACAM5	1048	ENSG00000105388
CEACAM6	4680	ENSG00000086548
CEACAM7	1087	ENSG00000007306
CEBPA	1050	ENSG00000245848
CECR2	27443	ENSG00000099954
CEL	1056	ENSG00000170835
CELA1	1990	ENSG00000139610
CELF4	56853	ENSG00000101489
CELSR2	1952	ENSG00000143126
CENPE	1062	ENSG00000138778
CEP43	11116	ENSG00000213066
CEP68	23177	ENSG00000011523
CEP72	55722	ENSG00000112877
CERK	64781	ENSG00000100422
CERKL	375298	ENSG00000188452
CERS6	253782	ENSG00000172292
CES1	1066	ENSG00000198848
CES1P1	51716	ENSG00000228695
CES2	8824	ENSG00000172831
CETP	1071	ENSG00000087237
CFAP44	55779	ENSG00000206530
CFB	629	ENSG00000243649
CFD	1675	ENSG00000197766
CFH	3075	ENSG00000000971
CFHR4	10877	ENSG00000134365
CFI	3426	ENSG00000205403
CFL1	1072	ENSG00000172757
CFLAR	8837	ENSG00000003402
CFTR	1080	ENSG00000001626
CGA	1081	ENSG00000135346
CGB5	93659	ENSG00000189052
CH25H	9023	ENSG00000138135
CHAT	1103	ENSG00000070748
CHD1	1105	ENSG00000153922
CHD4	1108	ENSG00000111642
CHEK1	1111	ENSG00000149554
CHEK2	11200	ENSG00000183765
CHI3L1	1116	ENSG00000133048
CHIA	27159	ENSG00000134216
CHKA	1119	ENSG00000110721
CHN2	1124	ENSG00000106069
CHPT1	56994	ENSG00000111666
CHRM1	1128	ENSG00000168539
CHRM2	1129	ENSG00000181072
CHRM3	1131	ENSG00000133019
CHRM4	1132	ENSG00000180720
CHRM5	1133	ENSG00000184984
CHRNA1	1134	ENSG00000138435
CHRNA2	1135	ENSG00000120903
CHRNA3	1136	ENSG00000080644
CHRNA4	1137	ENSG00000101204
CHRNA5	1138	ENSG00000169684
CHRNA6	8973	ENSG00000147434
CHRNA7	1139	ENSG00000175344
CHRNA9	55584	ENSG00000174343
CHRNA10	57053	ENSG00000129749
CHRNB1	1140	ENSG00000170175
CHRNB2	1141	ENSG00000160716
CHRNB4	1143	ENSG00000117971
CHRND	1144	ENSG00000135902
CHRNE	1145	ENSG00000108556
CHRNG	1146	ENSG00000196811
CHST1	8534	ENSG00000175264
CHST3	9469	ENSG00000122863
CHST11	50515	ENSG00000171310
CHUK	1147	ENSG00000213341
CHURC1	91612	ENSG00000258289
CIC	23152	ENSG00000079432
CIP2A	57650	ENSG00000163507
CISH	1154	ENSG00000114737
CKM	1158	ENSG00000104879
CLC	1178	ENSG00000105205
CLCA1	1179	ENSG00000016490
CLCC1	23155	ENSG00000121940
CLCN1	1180	ENSG00000188037
CLCN2	1181	ENSG00000114859
CLCN3	1182	ENSG00000109572
CLCN4	1183	ENSG00000073464
CLCN6	1185	ENSG00000011021
CLCN7	1186	ENSG00000103249
CLCNKA	1187	ENSG00000186510
CLCNKB	1188	ENSG00000184908
CLDN18	51208	ENSG00000066405
CLEC4C	170482	ENSG00000198178
CLEC4E	26253	ENSG00000166523
CLEC12A	160364	ENSG00000172322
CLK1	1195	ENSG00000013441
CLK2	1196	ENSG00000176444
CLK3	1198	ENSG00000179335
CLK4	57396	ENSG00000113240
CLNK	116449	ENSG00000109684
CLOCK	9575	ENSG00000134852
CLU	1191	ENSG00000120885
CMA1	1215	ENSG00000092009
CMKLR1	1240	ENSG00000174600
CMKLR2	2825	ENSG00000183671
CMPK1	51727	ENSG00000162368
CMTM8	152189	ENSG00000170293
CNGA1	1259	ENSG00000198515
CNGA2	1260	ENSG00000183862
CNGA3	1261	ENSG00000144191
CNPY4	245812	ENSG00000166997
CNR1	1268	ENSG00000118432
CNR2	1269	ENSG00000188822
CNTF	1270	ENSG00000242689
CNTFR	1271	ENSG00000122756
COIL	8161	ENSG00000121058
COL1A1	1277	ENSG00000108821
COL1A2	1278	ENSG00000164692
COL2A1	1280	ENSG00000139219
COL3A1	1281	ENSG00000168542
COL4A1	1282	ENSG00000187498
COL4A2	1284	ENSG00000134871
COL4A3	1285	ENSG00000169031
COL4A4	1286	ENSG00000081052
COL4A5	1287	ENSG00000188153
COL4A6	1288	ENSG00000197565
COL5A1	1289	ENSG00000130635
COL5A2	1290	ENSG00000204262
COL5A3	50509	ENSG00000080573
COL6A1	1291	ENSG00000142156
COL6A2	1292	ENSG00000142173
COL6A3	1293	ENSG00000163359
COL6A5	256076	ENSG00000172752
COL6A6	131873	ENSG00000206384
COL11A1	1301	ENSG00000060718
COL11A2	1302	ENSG00000204248
COL15A1	1306	ENSG00000204291
COL18A1	80781	ENSG00000182871
COL22A1	169044	ENSG00000169436
COL24A1	255631	ENSG00000171502
COL26A1	136227	ENSG00000160963
COL27A1	85301	ENSG00000196739
COL28A1	340267	ENSG00000215018
COMT	1312	ENSG00000093010
COP1	64326	ENSG00000143207
COQ2	27235	ENSG00000173085
COQ8B	79934	ENSG00000123815
CORO7	79585	ENSG00000262246
CORT	1325	ENSG00000241563
CP	1356	ENSG00000047457
CPA1	1357	ENSG00000091704
CPA2	1358	ENSG00000158516
CPA6	57094	ENSG00000165078
CPB1	1360	ENSG00000153002
CPB2	1361	ENSG00000080618
CPD	1362	ENSG00000108582
CPM	1368	ENSG00000135678
CPN1	1369	ENSG00000120054
CPOX	1371	ENSG00000080819
CPS1	1373	ENSG00000021826
CPT1A	1374	ENSG00000110090
CPT1B	1375	ENSG00000205560
CPT2	1376	ENSG00000157184
CR1	1378	ENSG00000203710
CR2	1380	ENSG00000117322
CRABP2	1382	ENSG00000143320
CRAT	1384	ENSG00000095321
CRBN	51185	ENSG00000113851
CREB1	1385	ENSG00000118260
CREBBP	1387	ENSG00000005339
CRH	1392	ENSG00000147571
CRHBP	1393	ENSG00000145708
CRHR1	1394	ENSG00000120088
CRHR2	1395	ENSG00000106113
CRIPTO	6997	ENSG00000241186
CRISPLD2	83716	ENSG00000103196
CRKL	1399	ENSG00000099942
CRLF2	64109	ENSG00000205755
CRMP1	1400	ENSG00000072832
CROT	54677	ENSG00000005469
CRP	1401	ENSG00000132693
CRTC1	23373	ENSG00000105662
CRTC2	200186	ENSG00000160741
CRY1	1407	ENSG00000008405
CRYBG2	55057	ENSG00000176092
CRYGD	1421	ENSG00000118231
CRYZ	1429	ENSG00000116791
CSF1	1435	ENSG00000184371
CSF1R	1436	ENSG00000182578
CSF2	1437	ENSG00000164400
CSF2RA	1438	ENSG00000198223
CSF2RB	1439	ENSG00000100368
CSF3	1440	ENSG00000108342
CSF3R	1441	ENSG00000119535
CSH1	1442	ENSG00000136488
CSK	1445	ENSG00000103653
CSMD1	64478	ENSG00000183117
CSNK1A1	1452	ENSG00000113712
CSNK1D	1453	ENSG00000141551
CSNK1E	1454	ENSG00000213923
CSNK1G1	53944	ENSG00000169118
CSNK1G2	1455	ENSG00000133275
CSNK1G3	1456	ENSG00000151292
CSNK2A1	1457	ENSG00000101266
CSNK2A2	1459	ENSG00000070770
CSNK2A3	283106	ENSG00000254598
CSPG4	1464	ENSG00000173546
CSRNP3	80034	ENSG00000178662
CSRP3	8048	ENSG00000129170
CST3	1471	ENSG00000101439
CST4	1472	ENSG00000101441
CST5	1473	ENSG00000170367
CTAG1B	1485	ENSG00000184033
CTAG2	30848	ENSG00000126890
CTDSP1	58190	ENSG00000144579
CTF1	1489	ENSG00000150281
CTH	1491	ENSG00000116761
CTLA4	1493	ENSG00000163599
CTNNA2	1496	ENSG00000066032
CTNNA3	29119	ENSG00000183230
CTNNB1	1499	ENSG00000168036
CTNNBL1	56259	ENSG00000132792
CTPS1	1503	ENSG00000171793
CTRC	11330	ENSG00000162438
CTSA	5476	ENSG00000064601
CTSB	1508	ENSG00000164733
CTSC	1075	ENSG00000109861
CTSD	1509	ENSG00000117984
CTSE	1510	ENSG00000196188
CTSF	8722	ENSG00000174080
CTSG	1511	ENSG00000100448
CTSH	1512	ENSG00000103811
CTSK	1513	ENSG00000143387
CTSL	1514	ENSG00000135047
CTSO	1519	ENSG00000256043
CTSS	1520	ENSG00000163131
CTSV	1515	ENSG00000136943
CTSZ	1522	ENSG00000101160
CUBN	8029	ENSG00000107611
CUL4A	8451	ENSG00000139842
CUX2	23316	ENSG00000111249
CX3CL1	6376	ENSG00000006210
CX3CR1	1524	ENSG00000168329
CXCL2	2920	ENSG00000081041
CXCL5	6374	ENSG00000163735
CXCL8	3576	ENSG00000169429
CXCL10	3627	ENSG00000169245
CXCL12	6387	ENSG00000107562
CXCL13	10563	ENSG00000156234
CXCR1	3577	ENSG00000163464
CXCR2	3579	ENSG00000180871
CXCR3	2833	ENSG00000186810
CXCR4	7852	ENSG00000121966
CXCR5	643	ENSG00000160683
CXCR6	10663	ENSG00000172215
CXXC4	80319	ENSG00000168772
CYB5R1	51706	ENSG00000159348
CYB5R2	51700	ENSG00000166394
CYB5R3	1727	ENSG00000100243
CYB5R4	51167	ENSG00000065615
CYBA	1535	ENSG00000051523
CYBB	1536	ENSG00000165168
CYCSP5	360158	ENSG00000227735
CYP1A1	1543	ENSG00000140465
CYP1A2	1544	ENSG00000140505
CYP1B1	1545	ENSG00000138061
CYP2A6	1548	ENSG00000255974
CYP2A7P1	1550	ENSG00000213908
CYP2A13	1553	ENSG00000197838
CYP2B6	1555	ENSG00000197408
CYP2C8	1558	ENSG00000138115
CYP2C9	1559	ENSG00000138109
CYP2C18	1562	ENSG00000108242
CYP2C19	1557	ENSG00000165841
CYP2D6	1565	ENSG00000100197
CYP2E1	1571	ENSG00000130649
CYP2F1	1572	ENSG00000197446
CYP2J2	1573	ENSG00000134716
CYP2R1	120227	ENSG00000186104
CYP3A4	1576	ENSG00000160868
CYP3A5	1577	ENSG00000106258
CYP3A7	1551	ENSG00000160870
CYP3A43	64816	ENSG00000021461
CYP4A11	1579	ENSG00000187048
CYP4B1	1580	ENSG00000142973
CYP4F2	8529	ENSG00000186115
CYP4F11	57834	ENSG00000171903
CYP7A1	1581	ENSG00000167910
CYP7B1	9420	ENSG00000172817
CYP11A1	1583	ENSG00000140459
CYP11B1	1584	ENSG00000160882
CYP11B2	1585	ENSG00000179142
CYP17A1	1586	ENSG00000148795
CYP19A1	1588	ENSG00000137869
CYP20A1	57404	ENSG00000119004
CYP24A1	1591	ENSG00000019186
CYP26A1	1592	ENSG00000095596
CYP26B1	56603	ENSG00000003137
CYP26C1	340665	ENSG00000187553
CYP27A1	1593	ENSG00000135929
CYP27B1	1594	ENSG00000111012
CYP46A1	10858	ENSG00000036530
CYP51A1	1595	ENSG00000001630
CYSLTR1	10800	ENSG00000173198
CYSLTR2	57105	ENSG00000152207
CYTH2	9266	ENSG00000105443
DAGLA	747	ENSG00000134780
DAGLB	221955	ENSG00000164535
DAO	1610	ENSG00000110887
DAOA	267012	ENSG00000182346
DAPK1	1612	ENSG00000196730
DAPK3	1613	ENSG00000167657
DBH	1621	ENSG00000123454
DBI	1622	ENSG00000155368
DBP	1628	ENSG00000105516
DCAF4	26094	ENSG00000119599
DCBLD1	285761	ENSG00000164465
DCK	1633	ENSG00000156136
DCLK1	9201	ENSG00000133083
DCLK2	166614	ENSG00000170390
DCLK3	85443	ENSG00000163673
DCN	1634	ENSG00000011465
DCPS	28960	ENSG00000110063
DCT	1638	ENSG00000080166
DCTD	1635	ENSG00000129187
DDAH1	23576	ENSG00000153904
DDB1	1642	ENSG00000167986
DDC	1644	ENSG00000132437
DDHD1	80821	ENSG00000100523
DDIT3	1649	ENSG00000175197
DDIT4	54541	ENSG00000168209
DDO	8528	ENSG00000203797
DDR1	780	ENSG00000204580
DDR2	4921	ENSG00000162733
DDRGK1	65992	ENSG00000198171
DDX5	1655	ENSG00000108654
DDX43	55510	ENSG00000080007
DEFA1	1667	ENSG00000206047
DEFA4	1669	ENSG00000164821
DEFA5	1670	ENSG00000164816
DEGS1	8560	ENSG00000143753
DEPTOR	64798	ENSG00000155792
DES	1674	ENSG00000175084
DFFB	1677	ENSG00000169598
DGAT1	8694	ENSG00000185000
DGAT2	84649	ENSG00000062282
DGKB	1607	ENSG00000136267
DHCR7	1717	ENSG00000172893
DHCR24	1718	ENSG00000116133
DHFR	1719	ENSG00000228716
DHODH	1723	ENSG00000102967
DHPS	1725	ENSG00000095059
DHRS9	10170	ENSG00000073737
DHX36	170506	ENSG00000174953
DIABLO	56616	ENSG00000184047
DIAPH3	81624	ENSG00000139734
DIO1	1733	ENSG00000211452
DKC1	1736	ENSG00000130826
DKK1	22943	ENSG00000107984
DKK3	27122	ENSG00000050165
DLG4	1742	ENSG00000132535
DLG5	9231	ENSG00000151208
DLK1	8788	ENSG00000185559
DLL3	10683	ENSG00000090932
DLL4	54567	ENSG00000128917
DMD	1756	ENSG00000198947
DMPK	1760	ENSG00000104936
DNAH8	1769	ENSG00000124721
DNAJB1	3337	ENSG00000132002
DNASE1L3	1776	ENSG00000163687
DNER	92737	ENSG00000187957
DNMT1	1786	ENSG00000130816
DNMT3A	1788	ENSG00000119772
DNMT3B	1789	ENSG00000088305
DNMT3L	29947	ENSG00000142182
DNPEP	23549	ENSG00000123992
DNTT	1791	ENSG00000107447
DOCK8	81704	ENSG00000107099
DOCK10	55619	ENSG00000135905
DOK5	55816	ENSG00000101134
DOT1L	84444	ENSG00000104885
DPEP1	1800	ENSG00000015413
DPP4	1803	ENSG00000197635
DPP6	1804	ENSG00000130226
DPP7	29952	ENSG00000176978
DPP8	54878	ENSG00000074603
DPP9	91039	ENSG00000142002
DPYD	1806	ENSG00000188641
DPYS	1807	ENSG00000147647
DPYSL2	1808	ENSG00000092964
DPYSL3	1809	ENSG00000113657
DRAM1	55332	ENSG00000136048
DRD1	1812	ENSG00000184845
DRD2	1813	ENSG00000149295
DRD3	1814	ENSG00000151577
DRD4	1815	ENSG00000069696
DRD5	1816	ENSG00000169676
DROSHA	29102	ENSG00000113360
DSCAM	1826	ENSG00000171587
DSE	29940	ENSG00000111817
DSG1	1828	ENSG00000134760
DSG3	1830	ENSG00000134757
DSP	1832	ENSG00000096696
DTNBP1	84062	ENSG00000047579
DTYMK	1841	ENSG00000168393
DUOX2	50506	ENSG00000140279
DUSP1	1843	ENSG00000120129
DUSP3	1845	ENSG00000108861
DUSP6	1848	ENSG00000139318
DUT	1854	ENSG00000128951
DYNC2H1	79659	ENSG00000187240
DYRK1A	1859	ENSG00000157540
DYRK1B	9149	ENSG00000105204
DYRK2	8445	ENSG00000127334
DYRK3	8444	ENSG00000143479
DYRK4	8798	ENSG00000010219
E2F1	1869	ENSG00000101412
E2F7	144455	ENSG00000165891
EBP	10682	ENSG00000147155
ECE1	1889	ENSG00000117298
ECE2	9718	ENSG00000145194
ECT2L	345930	ENSG00000203734
EDA2R	60401	ENSG00000131080
EDAR	10913	ENSG00000135960
EDN1	1906	ENSG00000078401
EDN3	1908	ENSG00000124205
EDNRA	1909	ENSG00000151617
EDNRB	1910	ENSG00000136160
EED	8726	ENSG00000074266
EEF1A1	1915	ENSG00000156508
EEF2	1938	ENSG00000167658
EEF2K	29904	ENSG00000103319
EGF	1950	ENSG00000138798
EGFL7	51162	ENSG00000172889
EGFR	1956	ENSG00000146648
EGLN1	54583	ENSG00000135766
EGLN2	112398	ENSG00000269858
EGLN3	112399	ENSG00000129521
EGR1	1958	ENSG00000120738
EGR2	1959	ENSG00000122877
EHMT1	79813	ENSG00000181090
EHMT2	10919	ENSG00000204371
EIF2AK1	27102	ENSG00000086232
EIF2AK2	5610	ENSG00000055332
EIF2AK3	9451	ENSG00000172071
EIF2AK4	440275	ENSG00000128829
EIF2B1	1967	ENSG00000111361
EIF2S1	1965	ENSG00000134001
EIF3A	8661	ENSG00000107581
EIF4A1	1973	ENSG00000161960
EIF4E	1977	ENSG00000151247
EIF4EBP1	1978	ENSG00000187840
EIF4G1	1981	ENSG00000114867
EIF4H	7458	ENSG00000106682
EIF5A	1984	ENSG00000132507
ELANE	1991	ENSG00000197561
ELAVL1	1994	ENSG00000066044
ELK1	2002	ENSG00000126767
ELN	2006	ENSG00000049540
ELP5	23587	ENSG00000170291
EML4	27436	ENSG00000143924
EMP1	2012	ENSG00000134531
EMP2	2013	ENSG00000213853
ENG	2022	ENSG00000106991
ENO2	2026	ENSG00000111674
ENOSF1	55556	ENSG00000132199
ENPEP	2028	ENSG00000138792
ENPP2	5168	ENSG00000136960
ENPP3	5169	ENSG00000154269
ENTPD1	953	ENSG00000138185
ENTPD2	954	ENSG00000054179
EP300	2033	ENSG00000100393
EPAS1	2034	ENSG00000116016
EPB41	2035	ENSG00000159023
EPCAM	4072	ENSG00000119888
EPHA1	2041	ENSG00000146904
EPHA2	1969	ENSG00000142627
EPHA3	2042	ENSG00000044524
EPHA4	2043	ENSG00000116106
EPHA5	2044	ENSG00000145242
EPHA6	285220	ENSG00000080224
EPHA7	2045	ENSG00000135333
EPHA8	2046	ENSG00000070886
EPHA10	284656	ENSG00000183317
EPHB1	2047	ENSG00000154928
EPHB2	2048	ENSG00000133216
EPHB3	2049	ENSG00000182580
EPHB4	2050	ENSG00000196411
EPHB6	2051	ENSG00000106123
EPHX1	2052	ENSG00000143819
EPHX2	2053	ENSG00000120915
EPM2A	7957	ENSG00000112425
EPO	2056	ENSG00000130427
EPOR	2057	ENSG00000187266
EPRS1	2058	ENSG00000136628
ERAP1	51752	ENSG00000164307
ERAP2	64167	ENSG00000164308
ERBB2	2064	ENSG00000141736
ERBB3	2065	ENSG00000065361
ERBB4	2066	ENSG00000178568
ERCC1	2067	ENSG00000012061
ERCC2	2068	ENSG00000104884
ERCC3	2071	ENSG00000163161
ERCC4	2072	ENSG00000175595
ERCC5	2073	ENSG00000134899
ERCC6	2074	ENSG00000225830
EREG	2069	ENSG00000124882
ERG	2078	ENSG00000157554
ERICH3	127254	ENSG00000178965
ERN1	2081	ENSG00000178607
ERRFI1	54206	ENSG00000116285
ESR1	2099	ENSG00000091831
ESR2	2100	ENSG00000140009
ESRRA	2101	ENSG00000173153
ESRRB	2103	ENSG00000119715
ESRRG	2104	ENSG00000196482
ESYT2	57488	ENSG00000117868
ETFDH	2110	ENSG00000171503
ETS2	2114	ENSG00000157557
ETV1	2115	ENSG00000006468
ETV4	2118	ENSG00000175832
ETV5	2119	ENSG00000244405
ETV6	2120	ENSG00000139083
EWSR1	2130	ENSG00000182944
EXO1	9156	ENSG00000174371
EYA2	2139	ENSG00000064655
EYS	346007	ENSG00000188107
EZH1	2145	ENSG00000108799
EZH2	2146	ENSG00000106462
EZR	7430	ENSG00000092820
F2	2147	ENSG00000180210
F2R	2149	ENSG00000181104
F2RL1	2150	ENSG00000164251
F2RL2	2151	ENSG00000164220
F2RL3	9002	ENSG00000127533
F3	2152	ENSG00000117525
F5	2153	ENSG00000198734
F7	2155	ENSG00000057593
F8	2157	ENSG00000185010
F9	2158	ENSG00000101981
F10	2159	ENSG00000126218
F11	2160	ENSG00000088926
F12	2161	ENSG00000131187
F13A1	2162	ENSG00000124491
F13B	2165	ENSG00000143278
FAAH	2166	ENSG00000117480
FAAH2	158584	ENSG00000165591
FABP1	2168	ENSG00000163586
FABP3	2170	ENSG00000121769
FABP4	2167	ENSG00000170323
FABP5	2171	ENSG00000164687
FADD	8772	ENSG00000168040
FAM177A1	283635	ENSG00000151327
FAM178B	51252	ENSG00000168754
FANCA	2175	ENSG00000187741
FANCC	2176	ENSG00000158169
FANCD2	2177	ENSG00000144554
FAP	2191	ENSG00000078098
FARP2	9855	ENSG00000006607
FAS	355	ENSG00000026103
FASLG	356	ENSG00000117560
FASN	2194	ENSG00000169710
FBP1	2203	ENSG00000165140
FBP2	8789	ENSG00000130957
FBXL17	64839	ENSG00000145743
FBXL19	54620	ENSG00000099364
FBXW7	55294	ENSG00000109670
FCAR	2204	ENSG00000186431
FCER1A	2205	ENSG00000179639
FCER1G	2207	ENSG00000158869
FCER2	2208	ENSG00000104921
FCGR1A	2209	ENSG00000150337
FCGR1CP	100132417	ENSG00000265531
FCGR2A	2212	ENSG00000143226
FCGR2B	2213	ENSG00000072694
FCGR3A	2214	ENSG00000203747
FCGR3B	2215	ENSG00000162747
FCGRT	2217	ENSG00000104870
FCN2	2220	ENSG00000160339
FDFT1	2222	ENSG00000079459
FDPS	2224	ENSG00000160752
FECH	2235	ENSG00000066926
FEN1	2237	ENSG00000168496
FER	2241	ENSG00000151422
FES	2242	ENSG00000182511
FFAR1	2864	ENSG00000126266
FFAR2	2867	ENSG00000126262
FFAR3	2865	ENSG00000185897
FFAR4	338557	ENSG00000186188
FGA	2243	ENSG00000171560
FGB	2244	ENSG00000171564
FGD4	121512	ENSG00000139132
FGF1	2246	ENSG00000113578
FGF2	2247	ENSG00000138685
FGF3	2248	ENSG00000186895
FGF4	2249	ENSG00000075388
FGF6	2251	ENSG00000111241
FGF7	2252	ENSG00000140285
FGF18	8817	ENSG00000156427
FGF19	9965	ENSG00000162344
FGF21	26291	ENSG00000105550
FGF22	27006	ENSG00000070388
FGF23	8074	ENSG00000118972
FGFR1	2260	ENSG00000077782
FGFR1OP2	26127	ENSG00000111790
FGFR2	2263	ENSG00000066468
FGFR3	2261	ENSG00000068078
FGFR3P1	100462812	ENSG00000230994
FGFR4	2264	ENSG00000160867
FGFRL1	53834	ENSG00000127418
FGG	2266	ENSG00000171557
FGR	2268	ENSG00000000938
FH	2271	ENSG00000091483
FHIT	2272	ENSG00000189283
FHL2	2274	ENSG00000115641
FIP1L1	81608	ENSG00000145216
FKBP1A	2280	ENSG00000088832
FKBP4	2288	ENSG00000004478
FKBP5	2289	ENSG00000096060
FLCN	201163	ENSG00000154803
FLG	2312	ENSG00000143631
FLI1	2313	ENSG00000151702
FLNA	2316	ENSG00000196924
FLT1	2321	ENSG00000102755
FLT3	2322	ENSG00000122025
FLT4	2324	ENSG00000037280
FMO1	2326	ENSG00000010932
FMO3	2328	ENSG00000007933
FMO5	2330	ENSG00000131781
FN1	2335	ENSG00000115414
FNTA	2339	ENSG00000168522
FNTB	2342	ENSG00000257365
FOLH1	2346	ENSG00000086205
FOLR1	2348	ENSG00000110195
FOLR2	2350	ENSG00000165457
FOLR3	2352	ENSG00000110203
FOS	2353	ENSG00000170345
FOSL1	8061	ENSG00000175592
FOXC2	2303	ENSG00000176692
FOXF2	2295	ENSG00000137273
FOXL2	668	ENSG00000183770
FOXO1	2308	ENSG00000150907
FOXO3	2309	ENSG00000118689
FOXP3	50943	ENSG00000049768
FPGS	2356	ENSG00000136877
FPR1	2357	ENSG00000171051
FPR2	2358	ENSG00000171049
FPR3	2359	ENSG00000187474
FRK	2444	ENSG00000111816
FSCN1	6624	ENSG00000075618
FSHB	2488	ENSG00000131808
FSHR	2492	ENSG00000170820
FSIP1	161835	ENSG00000150667
FST	10468	ENSG00000134363
FTH1	2495	ENSG00000167996
FTO	79068	ENSG00000140718
FURIN	5045	ENSG00000140564
FUS	2521	ENSG00000089280
FUT2	2524	ENSG00000176920
FUT3	2525	ENSG00000171124
FUT4	2526	ENSG00000196371
FXN	2395	ENSG00000165060
FXR2	9513	ENSG00000129245
FXYD2	486	ENSG00000137731
FYN	2534	ENSG00000010810
FZD1	8321	ENSG00000157240
FZD2	2535	ENSG00000180340
FZD4	8322	ENSG00000174804
FZD5	7855	ENSG00000163251
FZD6	8323	ENSG00000164930
FZD7	8324	ENSG00000155760
FZD8	8325	ENSG00000177283
G6PD	2539	ENSG00000160211
GAA	2548	ENSG00000171298
GABBR1	2550	ENSG00000204681
GABBR2	9568	ENSG00000136928
GABPA	2551	ENSG00000154727
GABRA1	2554	ENSG00000022355
GABRA2	2555	ENSG00000151834
GABRA3	2556	ENSG00000011677
GABRA4	2557	ENSG00000109158
GABRA5	2558	ENSG00000186297
GABRA6	2559	ENSG00000145863
GABRB1	2560	ENSG00000163288
GABRB2	2561	ENSG00000145864
GABRB3	2562	ENSG00000166206
GABRD	2563	ENSG00000187730
GABRE	2564	ENSG00000102287
GABRG1	2565	ENSG00000163285
GABRG2	2566	ENSG00000113327
GABRG3	2567	ENSG00000182256
GABRP	2568	ENSG00000094755
GABRQ	55879	ENSG00000268089
GABRR1	2569	ENSG00000146276
GABRR2	2570	ENSG00000111886
GABRR3	200959	ENSG00000183185
GAD1	2571	ENSG00000128683
GAD2	2572	ENSG00000136750
GADD45A	1647	ENSG00000116717
GADD45G	10912	ENSG00000130222
GAK	2580	ENSG00000178950
GAL	51083	ENSG00000069482
GALC	2581	ENSG00000054983
GALK1	2584	ENSG00000108479
GALNS	2588	ENSG00000141012
GALNT2	2590	ENSG00000143641
GALNT14	79623	ENSG00000158089
GALNT17	64409	ENSG00000185274
GALNT18	374378	ENSG00000110328
GALP	85569	ENSG00000197487
GALR1	2587	ENSG00000166573
GALR2	8811	ENSG00000182687
GALR3	8484	ENSG00000128310
GALT	2592	ENSG00000213930
GANAB	23193	ENSG00000089597
GAPDH	2597	ENSG00000111640
GAPVD1	26130	ENSG00000165219
GART	2618	ENSG00000159131
GAS6	2621	ENSG00000183087
GAST	2520	ENSG00000184502
GATA1	2623	ENSG00000102145
GATA2	2624	ENSG00000179348
GATA3	2625	ENSG00000107485
GATA4	2626	ENSG00000136574
GATM	2628	ENSG00000171766
GBA1	2629	ENSG00000177628
GBP6	163351	ENSG00000183347
GC	2638	ENSG00000145321
GCG	2641	ENSG00000115263
GCGR	2642	ENSG00000215644
GCH1	2643	ENSG00000131979
GCK	2645	ENSG00000106633
GCKR	2646	ENSG00000084734
GCLC	2729	ENSG00000001084
GCLM	2730	ENSG00000023909
GDA	9615	ENSG00000119125
GDF2	2658	ENSG00000263761
GDF5	8200	ENSG00000125965
GDF15	9518	ENSG00000130513
GDNF	2668	ENSG00000168621
GEM	2669	ENSG00000164949
GET1	7485	ENSG00000182093
GFAP	2670	ENSG00000131095
GFER	2671	ENSG00000127554
GFRA1	2674	ENSG00000151892
GFRA3	2676	ENSG00000146013
GFRAL	389400	ENSG00000187871
GGCT	79017	ENSG00000006625
GGCX	2677	ENSG00000115486
GGH	8836	ENSG00000137563
GGPS1	9453	ENSG00000152904
GGT1	2678	ENSG00000100031
GH1	2688	ENSG00000259384
GHR	2690	ENSG00000112964
GHRH	2691	ENSG00000118702
GHRHR	2692	ENSG00000106128
GHRL	51738	ENSG00000157017
GHSR	2693	ENSG00000121853
GIPR	2696	ENSG00000010310
GJA1	2697	ENSG00000152661
GJA3	2700	ENSG00000121743
GJA4	2701	ENSG00000187513
GJA5	2702	ENSG00000265107
GJA8	2703	ENSG00000121634
GJA9	81025	ENSG00000131233
GJA10	84694	ENSG00000135355
GJB1	2705	ENSG00000169562
GJB2	2706	ENSG00000165474
GJB3	2707	ENSG00000188910
GJB4	127534	ENSG00000189433
GJB5	2709	ENSG00000189280
GJB6	10804	ENSG00000121742
GJB7	375519	ENSG00000164411
GJC1	10052	ENSG00000182963
GJC2	57165	ENSG00000198835
GJC3	349149	ENSG00000176402
GJD2	57369	ENSG00000159248
GJD3	125111	ENSG00000183153
GJD4	219770	ENSG00000177291
GJE1	100126572	ENSG00000203733
GLA	2717	ENSG00000102393
GLCCI1	113263	ENSG00000106415
GLDC	2731	ENSG00000178445
GLI1	2735	ENSG00000111087
GLIPR1	11010	ENSG00000139278
GLO1	2739	ENSG00000124767
GLP1R	2740	ENSG00000112164
GLP2R	9340	ENSG00000065325
GLRA1	2741	ENSG00000145888
GLRA2	2742	ENSG00000101958
GLRA3	8001	ENSG00000145451
GLRB	2743	ENSG00000109738
GLS	2744	ENSG00000115419
GM2A	2760	ENSG00000196743
GMNN	51053	ENSG00000112312
GNA11	2767	ENSG00000088256
GNA13	10672	ENSG00000120063
GNAQ	2776	ENSG00000156052
GNAS	2778	ENSG00000087460
GNB3	2784	ENSG00000111664
GNE	10020	ENSG00000159921
GNL3	26354	ENSG00000163938
GNMT	27232	ENSG00000124713
GNRH1	2796	ENSG00000147437
GNRHR	2798	ENSG00000109163
GNRHR2	114814	ENSG00000211451
GP1BA	2811	ENSG00000185245
GP6	51206	ENSG00000088053
GPA33	10223	ENSG00000143167
GPBAR1	151306	ENSG00000179921
GPC3	2719	ENSG00000147257
GPD2	2820	ENSG00000115159
GPER1	2852	ENSG00000164850
GPI	2821	ENSG00000105220
GPNMB	10457	ENSG00000136235
GPR3	2827	ENSG00000181773
GPR4	2828	ENSG00000177464
GPR12	2835	ENSG00000132975
GPR15	2838	ENSG00000154165
GPR17	2840	ENSG00000144230
GPR18	2841	ENSG00000125245
GPR19	2842	ENSG00000183150
GPR32	2854	ENSG00000142511
GPR34	2857	ENSG00000171659
GPR35	2859	ENSG00000178623
GPR37	2861	ENSG00000170775
GPR37L1	9283	ENSG00000170075
GPR39	2863	ENSG00000183840
GPR52	9293	ENSG00000203737
GPR55	9290	ENSG00000135898
GPR63	81491	ENSG00000112218
GPR68	8111	ENSG00000119714
GPR75	10936	ENSG00000119737
GPR83	10888	ENSG00000123901
GPR84	53831	ENSG00000139572
GPR87	53836	ENSG00000138271
GPR88	54112	ENSG00000181656
GPR119	139760	ENSG00000147262
GPR132	29933	ENSG00000183484
GPR139	124274	ENSG00000180269
GPR142	350383	ENSG00000257008
GPR143	4935	ENSG00000101850
GPR174	84636	ENSG00000147138
GPR183	1880	ENSG00000169508
GPRC6A	222545	ENSG00000173612
GPT	2875	ENSG00000167701
GPX1	2876	ENSG00000233276
GPX5	2880	ENSG00000224586
GRAMD1B	57476	ENSG00000023171
GRB2	2885	ENSG00000177885
GRB14	2888	ENSG00000115290
GREM2	64388	ENSG00000180875
GRIA1	2890	ENSG00000155511
GRIA2	2891	ENSG00000120251
GRIA3	2892	ENSG00000125675
GRIA4	2893	ENSG00000152578
GRID2	2895	ENSG00000152208
GRIK1	2897	ENSG00000171189
GRIK2	2898	ENSG00000164418
GRIK3	2899	ENSG00000163873
GRIK4	2900	ENSG00000149403
GRIK5	2901	ENSG00000105737
GRIN1	2902	ENSG00000176884
GRIN2A	2903	ENSG00000183454
GRIN2B	2904	ENSG00000273079
GRIN2C	2905	ENSG00000161509
GRIN2D	2906	ENSG00000105464
GRIN3A	116443	ENSG00000198785
GRIN3B	116444	ENSG00000116032
GRK1	6011	ENSG00000185974
GRK2	156	ENSG00000173020
GRK3	157	ENSG00000100077
GRK4	2868	ENSG00000125388
GRK5	2869	ENSG00000198873
GRK6	2870	ENSG00000198055
GRK7	131890	ENSG00000114124
GRM1	2911	ENSG00000152822
GRM2	2912	ENSG00000164082
GRM3	2913	ENSG00000198822
GRM4	2914	ENSG00000124493
GRM5	2915	ENSG00000168959
GRM6	2916	ENSG00000113262
GRM7	2917	ENSG00000196277
GRM8	2918	ENSG00000179603
GRP	2922	ENSG00000134443
GRPR	2925	ENSG00000126010
GSK3A	2931	ENSG00000105723
GSK3B	2932	ENSG00000082701
GSR	2936	ENSG00000104687
GSTA1	2938	ENSG00000243955
GSTM1	2944	ENSG00000134184
GSTM3	2947	ENSG00000134202
GSTO1	9446	ENSG00000148834
GSTP1	2950	ENSG00000084207
GSTT1	2952	ENSG00000277656
GSTZ1	2954	ENSG00000100577
GTF2B	2959	ENSG00000137947
GUCA2A	2980	ENSG00000197273
GUCA2B	2981	ENSG00000044012
GUCY1A1	2982	ENSG00000164116
GUCY1A2	2977	ENSG00000152402
GUCY1B1	2983	ENSG00000061918
GUCY1B2	2974	ENSG00000123201
GUCY2C	2984	ENSG00000070019
GUCY2D	3000	ENSG00000132518
GUSB	2990	ENSG00000169919
GYPA	2993	ENSG00000170180
GZMA	3001	ENSG00000145649
GZMB	3002	ENSG00000100453
H2AC25	92815	ENSG00000181218
H2AX	3014	ENSG00000188486
H3-3A	3020	ENSG00000163041
H3C2	8358	ENSG00000286522
H4C16	121504	ENSG00000197837
H19	283120	ENSG00000130600
HAMP	57817	ENSG00000105697
HAS3	3038	ENSG00000103044
HASPIN	83903	ENSG00000177602
HAVCR2	84868	ENSG00000135077
HBA2	3040	ENSG00000188536
HBB	3043	ENSG00000244734
HBEGF	1839	ENSG00000113070
HCAR1	27198	ENSG00000196917
HCAR2	338442	ENSG00000182782
HCAR3	8843	ENSG00000255398
HCG22	285834	ENSG00000228789
HCK	3055	ENSG00000101336
HCN1	348980	ENSG00000164588
HCN2	610	ENSG00000099822
HCN3	57657	ENSG00000143630
HCN4	10021	ENSG00000138622
HCP5	10866	ENSG00000206337
HCRTR1	3061	ENSG00000121764
HCRTR2	3062	ENSG00000137252
HDAC1	3065	ENSG00000116478
HDAC2	3066	ENSG00000196591
HDAC3	8841	ENSG00000171720
HDAC4	9759	ENSG00000068024
HDAC5	10014	ENSG00000108840
HDAC6	10013	ENSG00000094631
HDAC7	51564	ENSG00000061273
HDAC8	55869	ENSG00000147099
HDAC9	9734	ENSG00000048052
HDAC10	83933	ENSG00000100429
HDAC11	79885	ENSG00000163517
HDC	3067	ENSG00000140287
HDGF	3068	ENSG00000143321
HEBP1	50865	ENSG00000013583
HERC2	8924	ENSG00000128731
HES1	3280	ENSG00000114315
HEXA	3073	ENSG00000213614
HEXB	3074	ENSG00000049860
HFE	3077	ENSG00000010704
HGF	3082	ENSG00000019991
HIF1A	3091	ENSG00000100644
HIF1AN	55662	ENSG00000166135
HINT1	3094	ENSG00000169567
HIPK1	204851	ENSG00000163349
HIPK2	28996	ENSG00000064393
HIPK3	10114	ENSG00000110422
HIPK4	147746	ENSG00000160396
HK1	3098	ENSG00000156515
HK2	3099	ENSG00000159399
HKDC1	80201	ENSG00000156510
HLA-A	3105	ENSG00000206503
HLA-B	3106	ENSG00000234745
HLA-C	3107	ENSG00000204525
HLA-DPA1	3113	ENSG00000231389
HLA-DPB1	3115	ENSG00000223865
HLA-DPB2	3116	ENSG00000224557
HLA-DQA1	3117	ENSG00000196735
HLA-DQB1	3119	ENSG00000179344
HLA-DRA	3122	ENSG00000204287
HLA-DRB1	3123	ENSG00000196126
HLA-DRB2	3124	ENSG00000227442
HLA-DRB3	3125	ENSG00000196101
HLA-DRB4	3126	ENSG00000227357
HLA-DRB5	3127	ENSG00000198502
HLA-E	3133	ENSG00000204592
HLA-G	3135	ENSG00000204632
HMBS	3145	ENSG00000256269
HMGB1	3146	ENSG00000189403
HMGCR	3156	ENSG00000113161
HMGCS1	3157	ENSG00000112972
HMGCS2	3158	ENSG00000134240
HMMR	3161	ENSG00000072571
HMOX1	3162	ENSG00000100292
HMOX2	3163	ENSG00000103415
HNF1A	6927	ENSG00000135100
HNF1B	6928	ENSG00000275410
HNF4A	3172	ENSG00000101076
HNMT	3176	ENSG00000150540
HNRNPA1	3178	ENSG00000135486
HNRNPC	3183	ENSG00000092199
HNRNPH2	3188	ENSG00000126945
HOMER1	9456	ENSG00000152413
HOTAIR	100124700	ENSG00000228630
HOXA9	3205	ENSG00000078399
HOXB1	3211	ENSG00000120094
HOXD1	3231	ENSG00000128645
HP	3240	ENSG00000257017
HPD	3242	ENSG00000158104
HPGD	3248	ENSG00000164120
HPGDS	27306	ENSG00000163106
HPN	3249	ENSG00000105707
HPRT1	3251	ENSG00000165704
HPSE	10855	ENSG00000173083
HR	55806	ENSG00000168453
HRAS	3265	ENSG00000174775
HRH1	3269	ENSG00000196639
HRH2	3274	ENSG00000113749
HRH3	11255	ENSG00000101180
HRH4	59340	ENSG00000134489
HSD3B1	3283	ENSG00000203857
HSD3B2	3284	ENSG00000203859
HSD3B7	80270	ENSG00000099377
HSD11B1	3290	ENSG00000117594
HSD11B2	3291	ENSG00000176387
HSD17B2	3294	ENSG00000086696
HSD17B3	3293	ENSG00000130948
HSD17B10	3028	ENSG00000072506
HSF1	3297	ENSG00000185122
HSP90AA1	3320	ENSG00000080824
HSP90AA2P	3324	ENSG00000224411
HSP90AB1	3326	ENSG00000096384
HSP90B1	7184	ENSG00000166598
HSP90B2P	7190	ENSG00000259706
HSPA1A	3303	ENSG00000204389
HSPA1L	3305	ENSG00000204390
HSPA4	3308	ENSG00000170606
HSPA5	3309	ENSG00000044574
HSPA8	3312	ENSG00000109971
HSPA9	3313	ENSG00000113013
HSPB1	3315	ENSG00000106211
HSPB2	3316	ENSG00000170276
HSPB6	126393	ENSG00000004776
HSPD1	3329	ENSG00000144381
HSPE1	3336	ENSG00000115541
HSPG2	3339	ENSG00000142798
HTR1A	3350	ENSG00000178394
HTR1B	3351	ENSG00000135312
HTR1D	3352	ENSG00000179546
HTR1E	3354	ENSG00000168830
HTR1F	3355	ENSG00000179097
HTR2A	3356	ENSG00000102468
HTR2B	3357	ENSG00000135914
HTR2C	3358	ENSG00000147246
HTR3A	3359	ENSG00000166736
HTR3B	9177	ENSG00000149305
HTR3C	170572	ENSG00000178084
HTR3D	200909	ENSG00000186090
HTR3E	285242	ENSG00000186038
HTR4	3360	ENSG00000164270
HTR5A	3361	ENSG00000157219
HTR6	3362	ENSG00000158748
HTR7	3363	ENSG00000148680
HTRA1	5654	ENSG00000166033
HTT	3064	ENSG00000197386
HUS1	3364	ENSG00000136273
HVCN1	84329	ENSG00000122986
HYAL2	8692	ENSG00000068001
HYKK	123688	ENSG00000188266
HYOU1	10525	ENSG00000149428
IAPP	3375	ENSG00000121351
IBSP	3381	ENSG00000029559
ICA1	3382	ENSG00000003147
ICAM1	3383	ENSG00000090339
ICAM2	3384	ENSG00000108622
ICAM3	3385	ENSG00000076662
ICMT	23463	ENSG00000116237
ICOS	29851	ENSG00000163600
ICOSLG	23308	ENSG00000160223
IDE	3416	ENSG00000119912
IDH1	3417	ENSG00000138413
IDH2	3418	ENSG00000182054
IDI1	3422	ENSG00000067064
IDO1	3620	ENSG00000131203
IDO2	169355	ENSG00000188676
IDS	3423	ENSG00000010404
IFI27	3429	ENSG00000165949
IFIT2	3433	ENSG00000119922
IFNA1	3439	ENSG00000197919
IFNA2	3440	ENSG00000188379
IFNA5	3442	ENSG00000147873
IFNAR1	3454	ENSG00000142166
IFNAR2	3455	ENSG00000159110
IFNB1	3456	ENSG00000171855
IFNG	3458	ENSG00000111537
IFNGR1	3459	ENSG00000027697
IFNGR2	3460	ENSG00000159128
IFNL1	282618	ENSG00000182393
IFNL3	282617	ENSG00000197110
IFNL4	101180976	ENSG00000272395
IFNLR1	163702	ENSG00000185436
IFNW1	3467	ENSG00000177047
IGF1	3479	ENSG00000017427
IGF1R	3480	ENSG00000140443
IGF2	3481	ENSG00000167244
IGF2-AS	51214	ENSG00000099869
IGF2BP2	10644	ENSG00000073792
IGF2R	3482	ENSG00000197081
IGFBP1	3484	ENSG00000146678
IGFBP3	3486	ENSG00000146674
IGFBP4	3487	ENSG00000141753
IGFBP5	3488	ENSG00000115461
IGFBP6	3489	ENSG00000167779
IGHE	3497	ENSG00000211891
IGHG1	3500	ENSG00000211896
IHH	3549	ENSG00000163501
IKBKB	3551	ENSG00000104365
IKBKE	9641	ENSG00000263528
IKBKG	8517	ENSG00000269335
IKZF1	10320	ENSG00000185811
IL1A	3552	ENSG00000115008
IL1B	3553	ENSG00000125538
IL1R1	3554	ENSG00000115594
IL1R2	7850	ENSG00000115590
IL1RL2	8808	ENSG00000115598
IL1RN	3557	ENSG00000136689
IL2	3558	ENSG00000109471
IL2RA	3559	ENSG00000134460
IL2RB	3560	ENSG00000100385
IL2RG	3561	ENSG00000147168
IL3	3562	ENSG00000164399
IL3RA	3563	ENSG00000185291
IL4	3565	ENSG00000113520
IL4R	3566	ENSG00000077238
IL5	3567	ENSG00000113525
IL5RA	3568	ENSG00000091181
IL6	3569	ENSG00000136244
IL6R	3570	ENSG00000160712
IL6ST	3572	ENSG00000134352
IL7	3574	ENSG00000104432
IL7R	3575	ENSG00000168685
IL9	3578	ENSG00000145839
IL9R	3581	ENSG00000124334
IL10	3586	ENSG00000136634
IL10RA	3587	ENSG00000110324
IL10RB	3588	ENSG00000243646
IL11	3589	ENSG00000095752
IL11RA	3590	ENSG00000137070
IL12A	3592	ENSG00000168811
IL12B	3593	ENSG00000113302
IL12RB2	3595	ENSG00000081985
IL13	3596	ENSG00000169194
IL13RA1	3597	ENSG00000131724
IL13RA2	3598	ENSG00000123496
IL15	3600	ENSG00000164136
IL15RA	3601	ENSG00000134470
IL16	3603	ENSG00000172349
IL17A	3605	ENSG00000112115
IL17B	27190	ENSG00000127743
IL17C	27189	ENSG00000124391
IL17F	112744	ENSG00000112116
IL17RA	23765	ENSG00000177663
IL17RC	84818	ENSG00000163702
IL18	3606	ENSG00000150782
IL20	50604	ENSG00000162891
IL21	59067	ENSG00000138684
IL21R	50615	ENSG00000103522
IL22	50616	ENSG00000127318
IL23A	51561	ENSG00000110944
IL23R	149233	ENSG00000162594
IL24	11009	ENSG00000162892
IL25	64806	ENSG00000166090
IL27	246778	ENSG00000197272
IL31	386653	ENSG00000204671
IL31RA	133396	ENSG00000164509
IL33	90865	ENSG00000137033
IL37	27178	ENSG00000125571
ILF3	3609	ENSG00000129351
ILK	3611	ENSG00000166333
ILKAP	80895	ENSG00000132323
IMPA1	3612	ENSG00000133731
IMPDH1	3614	ENSG00000106348
IMPDH2	3615	ENSG00000178035
INHA	3623	ENSG00000123999
INHBA	3624	ENSG00000122641
INHBE	83729	ENSG00000139269
INPP1	3628	ENSG00000151689
INPP5A	3632	ENSG00000068383
INPP5D	3635	ENSG00000168918
INPPL1	3636	ENSG00000165458
INS	3630	ENSG00000254647
INS-IGF2	723961	ENSG00000129965
INSIG2	51141	ENSG00000125629
INSR	3643	ENSG00000171105
INSRR	3645	ENSG00000027644
INVS	27130	ENSG00000119509
IPO4	79711	ENSG00000196497
IPO7	10527	ENSG00000205339
IPO8	10526	ENSG00000133704
IPO9	55705	ENSG00000198700
IPO11	51194	ENSG00000086200
IPO13	9670	ENSG00000117408
IRAK1	3654	ENSG00000184216
IRAK3	11213	ENSG00000090376
IRAK4	51135	ENSG00000198001
IRF1	3659	ENSG00000125347
IRF2	3660	ENSG00000168310
IRF3	3661	ENSG00000126456
IRF6	3664	ENSG00000117595
IRS1	3667	ENSG00000169047
IRS2	8660	ENSG00000185950
ISG15	9636	ENSG00000187608
ITGA1	3672	ENSG00000213949
ITGA2	3673	ENSG00000164171
ITGA2B	3674	ENSG00000005961
ITGA3	3675	ENSG00000005884
ITGA4	3676	ENSG00000115232
ITGA5	3678	ENSG00000161638
ITGA11	22801	ENSG00000137809
ITGAL	3683	ENSG00000005844
ITGAM	3684	ENSG00000169896
ITGAV	3685	ENSG00000138448
ITGAX	3687	ENSG00000140678
ITGB1	3688	ENSG00000150093
ITGB2	3689	ENSG00000160255
ITGB3	3690	ENSG00000259207
ITGB5	3693	ENSG00000082781
ITGB6	3694	ENSG00000115221
ITGB7	3695	ENSG00000139626
ITGB8	3696	ENSG00000105855
ITIH3	3699	ENSG00000162267
ITK	3702	ENSG00000113263
ITPA	3704	ENSG00000125877
ITPKA	3706	ENSG00000137825
ITPKB	3707	ENSG00000143772
ITPKC	80271	ENSG00000086544
ITPR1	3708	ENSG00000150995
ITPR2	3709	ENSG00000123104
ITPR3	3710	ENSG00000096433
IVL	3713	ENSG00000163207
JAG1	182	ENSG00000101384
JAK1	3716	ENSG00000162434
JAK2	3717	ENSG00000096968
JAK3	3718	ENSG00000105639
JUN	3725	ENSG00000177606
JUNB	3726	ENSG00000171223
JUND	3727	ENSG00000130522
KAT2A	2648	ENSG00000108773
KAT2B	8850	ENSG00000114166
KAT5	10524	ENSG00000172977
KAT8	84148	ENSG00000103510
KCNA1	3736	ENSG00000111262
KCNA2	3737	ENSG00000177301
KCNA3	3738	ENSG00000177272
KCNA4	3739	ENSG00000182255
KCNA5	3741	ENSG00000130037
KCNA6	3742	ENSG00000151079
KCNA7	3743	ENSG00000104848
KCNA10	3744	ENSG00000143105
KCNB1	3745	ENSG00000158445
KCNB2	9312	ENSG00000182674
KCNC1	3746	ENSG00000129159
KCNC2	3747	ENSG00000166006
KCNC3	3748	ENSG00000131398
KCNC4	3749	ENSG00000116396
KCND1	3750	ENSG00000102057
KCND2	3751	ENSG00000184408
KCND3	3752	ENSG00000171385
KCNE1	3753	ENSG00000180509
KCNF1	3754	ENSG00000162975
KCNG1	3755	ENSG00000026559
KCNG2	26251	ENSG00000178342
KCNG3	170850	ENSG00000171126
KCNH1	3756	ENSG00000143473
KCNH2	3757	ENSG00000055118
KCNH3	23416	ENSG00000135519
KCNH4	23415	ENSG00000089558
KCNH5	27133	ENSG00000140015
KCNH6	81033	ENSG00000173826
KCNH7	90134	ENSG00000184611
KCNH8	131096	ENSG00000183960
KCNIP1	30820	ENSG00000182132
KCNIP4	80333	ENSG00000185774
KCNJ1	3758	ENSG00000151704
KCNJ2	3759	ENSG00000123700
KCNJ3	3760	ENSG00000162989
KCNJ4	3761	ENSG00000168135
KCNJ5	3762	ENSG00000120457
KCNJ6	3763	ENSG00000157542
KCNJ8	3764	ENSG00000121361
KCNJ9	3765	ENSG00000162728
KCNJ10	3766	ENSG00000177807
KCNJ11	3767	ENSG00000187486
KCNJ12	3768	ENSG00000184185
KCNJ13	3769	ENSG00000115474
KCNJ14	3770	ENSG00000182324
KCNK2	3776	ENSG00000082482
KCNK3	3777	ENSG00000171303
KCNK4	50801	ENSG00000182450
KCNK5	8645	ENSG00000164626
KCNK9	51305	ENSG00000169427
KCNK10	54207	ENSG00000100433
KCNK12	56660	ENSG00000184261
KCNK13	56659	ENSG00000152315
KCNK16	83795	ENSG00000095981
KCNK17	89822	ENSG00000124780
KCNK18	338567	ENSG00000186795
KCNMA1	3778	ENSG00000156113
KCNMB1	3779	ENSG00000145936
KCNN1	3780	ENSG00000105642
KCNN2	3781	ENSG00000080709
KCNN3	3782	ENSG00000143603
KCNN4	3783	ENSG00000104783
KCNQ1	3784	ENSG00000053918
KCNQ2	3785	ENSG00000075043
KCNQ3	3786	ENSG00000184156
KCNQ4	9132	ENSG00000117013
KCNQ5	56479	ENSG00000185760
KCNS1	3787	ENSG00000124134
KCNS2	3788	ENSG00000156486
KCNS3	3790	ENSG00000170745
KCNT1	57582	ENSG00000107147
KCNT2	343450	ENSG00000162687
KCNU1	157855	ENSG00000215262
KCNV1	27012	ENSG00000164794
KCNV2	169522	ENSG00000168263
KDM1A	23028	ENSG00000004487
KDM1B	221656	ENSG00000165097
KDM2A	22992	ENSG00000173120
KDM3A	55818	ENSG00000115548
KDM4A	9682	ENSG00000066135
KDM4C	23081	ENSG00000107077
KDM4D	55693	ENSG00000186280
KDM4E	390245	ENSG00000235268
KDM5A	5927	ENSG00000073614
KDM5B	10765	ENSG00000117139
KDM5C	8242	ENSG00000126012
KDM6A	7403	ENSG00000147050
KDM6B	23135	ENSG00000132510
KDM7A	80853	ENSG00000006459
KDR	3791	ENSG00000128052
KEAP1	9817	ENSG00000079999
KHK	3795	ENSG00000138030
KHSRP	8570	ENSG00000088247
KIF6	221458	ENSG00000164627
KIF11	3832	ENSG00000138160
KIR2DL1	3802	ENSG00000125498
KIR2DL3	3804	ENSG00000243772
KIR2DS1	3806	ENSG00000276387
KIR2DS4	3809	ENSG00000221957
KIR3DL2	3812	ENSG00000240403
KIR3DL3	115653	ENSG00000242019
KISS1	3814	ENSG00000170498
KISS1R	84634	ENSG00000116014
KIT	3815	ENSG00000157404
KL	9365	ENSG00000133116
KLB	152831	ENSG00000134962
KLC1	3831	ENSG00000126214
KLC3	147700	ENSG00000104892
KLF4	9314	ENSG00000136826
KLF5	688	ENSG00000102554
KLK1	3816	ENSG00000167748
KLK2	3817	ENSG00000167751
KLK3	354	ENSG00000142515
KLK4	9622	ENSG00000167749
KLK5	25818	ENSG00000167754
KLK6	5653	ENSG00000167755
KLK7	5650	ENSG00000169035
KLK8	11202	ENSG00000129455
KLK14	43847	ENSG00000129437
KLKB1	3818	ENSG00000164344
KLRC1	3821	ENSG00000134545
KLRD1	3824	ENSG00000134539
KLRK1	22914	ENSG00000213809
KMO	8564	ENSG00000117009
KMT2A	4297	ENSG00000118058
KMT2C	58508	ENSG00000055609
KMT2D	8085	ENSG00000167548
KMT2E	55904	ENSG00000005483
KMT5A	387893	ENSG00000183955
KMT5B	51111	ENSG00000110066
KMT5C	84787	ENSG00000133247
KNG1	3827	ENSG00000113889
KRAS	3845	ENSG00000133703
KRT6A	3853	ENSG00000205420
KRT10	3858	ENSG00000186395
KRT17	3872	ENSG00000128422
[truncated: 3,860 more rows]
