# Supplementary material for: Unraveling novel therapeutic targets for diffuse large B-cell lymphoma: a plasma multi-omics study
Source: Front Pharmacol. 2026 Apr 30;17:1833739. doi: 10.3389/fphar.2026.1833739 (PMC13171477; doi:10.3389/fphar.2026.1833739)
Supplement: Supplementary file 1 [file DataSheet1.zip › Supplemental Figures and Tables/Supplemental Tables/Supplemental Table 10.xlsx]

## Sheet: Sheet1
AccessionID	Trait	Source	Population	Samplesize	nSNP
GCST90043904	ICD10 C81.1: Nodular sclerosis classical Hodgkin lymphoma	GWAS_Catalog	EUR	456348	11842647
GCST90043905	ICD10 C82.9: Follicular lymphoma, unspecified	GWAS_Catalog	EUR	456348	11842647
GCST90042739	Nodular lymphoma (PheCode 202.21)	GWAS_Catalog	EUR	456348	11842647
GCST90042738	Hodgkin's disease (PheCode 201)	GWAS_Catalog	EUR	456348	11842647
GCST90043910	ICD10 C90.0: Multiple myeloma	GWAS_Catalog	EUR	456348	11842647
GCST90041909	Cancer code, self-reported: multiple myeloma (UKB data field 20001_1050)	GWAS_Catalog	EUR	456276	11842647
GCST90042760	Multiple myeloma (PheCode 204.4)	GWAS_Catalog	EUR	456348	11842647
GCST90041714	Viral hepatitis C (PheCode 70.3)	GWAS_Catalog	EUR	456348	11842647
GCST90041717	HIV infection, symptomatic (PheCode 71.1)	GWAS_Catalog	EUR	208808	11842647
GCST90043672	Obesity (PheCode 278.1)	GWAS_Catalog	EUR	456348	11842647
GCST90029016	Autoimmune traits	GWAS_Catalog	EUR	419606	12007881
GCST90029015	Autoimmune traits	GWAS_Catalog	EUR	469184	12007881
