# Supplementary material for: Unraveling novel therapeutic targets for diffuse large B-cell lymphoma: a plasma multi-omics study
Source: Front Pharmacol. 2026 Apr 30;17:1833739. doi: 10.3389/fphar.2026.1833739 (PMC13171477; doi:10.3389/fphar.2026.1833739)
Supplement: Supplementary file 1 [file DataSheet1.zip › Supplemental Figures and Tables/Supplemental Tables/Supplemental Table 1.xlsx]

## Sheet: Sheet1
Gene_name	Entrez_id	Interaction_claim_source	Interaction_types	Drug_claim_name	Drug_claim_primary_name	Drug_name	Drug_concept_id	Interaction_group_score
A2M	2	NCI		COBALT	COBALT
AADAT	51166	TTD		US10065972, Example 281	US10065972, Example 281
AAK1	22848	GuideToPharmacology	inhibitor	223366123	BARICITINIB	BARICITINIB	chembl:CHEMBL2105759	7.96
AANAT	15	NCI		FLUOXETINE	FLUOXETINE	FLUOXETINE	chembl:CHEMBL41	1.41
ABAT	18	PharmGKB		valproic acid	valproic acid
ABCA1	19	PharmGKB		pravastatin	pravastatin	PRAVASTATIN	chembl:CHEMBL1144	0.91
ABCA4	24	TTD		StarGen	StarGen
ABCA5	23461	TdgClinicalTrial		LIM-0705	LIM-0705	QUERCETIN-3'-O-PHOSPHATE	chembl:CHEMBL4297397	31.83
ABCB1	5243	PharmGKB		antiepileptics	antiepileptics
ABCB11	8647	DTC		CHENODIOL	CHENODIOL	CHENODIOL	chembl:CHEMBL240597	2.27
ABCB4	5244	NCI		VINBLASTINE	VINBLASTINE	VINBLASTINE	chembl:CHEMBL159	0.61
ABCB5	340273	PharmGKB		haloperidol	haloperidol	HALOPERIDOL	chembl:CHEMBL54	2.69
ABCC1	4363	DTC		NEVIRAPINE	NEVIRAPINE	NEVIRAPINE	chembl:CHEMBL57	0.11
ABCC10	89845	PharmGKB		tenofovir	tenofovir	TENOFOVIR	chembl:CHEMBL483	2.65
ABCC11	85320	PharmGKB		fluorouracil	fluorouracil	FLUOROURACIL	chembl:CHEMBL185	1.21
ABCC2	1244	PharmGKB		tamoxifen	tamoxifen	TAMOXIFEN	chembl:CHEMBL83	0.02
ABCC3	8714	DTC		EMTRICITABINE	EMTRICITABINE	EMTRICITABINE	chembl:CHEMBL885	1.7
ABCC4	10257	GuideToPharmacology	inhibitor	252827460	ESTRADIOL DISULFATE
ABCC5	10057	GuideToPharmacology	inhibitor	178101454	SILDENAFIL	SILDENAFIL	chembl:CHEMBL192	0.72
ABCC6	368	NCI		HEPARAN SULFATE	HEPARAN SULFATE
ABCC8	6833	TTD		Glibenclamide	Glibenclamide	GLYBURIDE	chembl:CHEMBL472	2.08
ABCC9	10060	ChemblInteractions		CHEMBL2105160	NAMINIDIL	NAMINIDIL	chembl:CHEMBL2105160	1.77
ABCG1	9619	PharmGKB		leucovorin	leucovorin	LEUCOVORIN	chembl:CHEMBL1679	1.52
ABCG2	9429	NCI		ITRACONAZOLE	ITRACONAZOLE	ITRACONAZOLE	chembl:CHEMBL64391	0.21
ABCG4	64137	NCI		HORMONES	HORMONES
ABCG8	64241	PharmGKB		atorvastatin	atorvastatin	ATORVASTATIN	chembl:CHEMBL1487	4.24
ABHD12	26090	GuideToPharmacology	inhibitor	178101960	ORLISTAT	ORLISTAT	chembl:CHEMBL175247	6.37
ABHD6	57406	TTD		Piperazine carbamic compound 2	Piperazine carbamic compound 2
ABI1	10006	PharmGKB		dasatinib	dasatinib	DASATINIB	chembl:CHEMBL1421	0.44
ABL1	25	TEND		DASATINIB	DASATINIB	DASATINIB	chembl:CHEMBL1421	0.59
ABL2	27	TEND		DASATINIB	DASATINIB	DASATINIB	chembl:CHEMBL1421	1.24
ABO	28	PharmGKB		Ace Inhibitors, Plain	Ace Inhibitors, Plain
ACACA	31	GuideToPharmacology	inhibitor	252827541	COMPOUND 21 [PMID: 23981033]
ACACB	32	GuideToPharmacology	inhibitor	178101963	TOFA
ACADM	34	NCI		HORMONES	HORMONES
ACADSB	36	TdgClinicalTrial		VALPROIC ACID	VALPROIC ACID
ACAT1	38	TEND		SULFASALAZINE	SULFASALAZINE	SULFASALAZINE	chembl:CHEMBL421	13.26
ACAT2	39	GuideToPharmacology	inhibitor	381118860	K-604
ACE	1636	TdgClinicalTrial		CANDOXATRIL	CANDOXATRIL	CANDOXATRIL	chembl:CHEMBL35084	1.93
ACE2	59272	GuideToPharmacology	inhibitor	223366196	MLN-4760	ORE-1001	chembl:CHEMBL429844	47.74
ACHE	43	TTD		4-PAM derivative 1	4-PAM derivative 1
ACKR1	2532	TTD		AQ-13	AQ-13	AQ-13	chembl:CHEMBL4297695	31.83
ACKR3	57007	GuideToPharmacology	agonist	135652600	TC14012
ACKR4	51554	GuideToPharmacology	agonist	135651677	CCL25
ACLY	47	TTD		ETC-1002	ETC-1002	BEMPEDOIC ACID	chembl:CHEMBL3545313	95.48
ACO1	48	NCI		ANTISERUM	ANTISERUM
ACP1	52	DTC		GNF-PF-4353	GNF-PF-4353	CHEMBL527307	chembl:CHEMBL527307	3.18
ACP3	55	TdgClinicalTrial		MVA-BN	MVA-BN
ACP5	54	NCI		STREPTOZOTOCIN	STREPTOZOTOCIN	STREPTOZOCIN	chembl:CHEMBL1651906	0.69
ACR	49	GuideToPharmacology	inhibitor	252166760	COMPOUND 9 [PMID: 3514912]
ACSS2	55902	PharmGKB		docetaxel	docetaxel	DOCETAXEL	chembl:CHEMBL92	0.27
ACSS3	79611	PharmGKB		antidepressants	antidepressants
ACTA1	58	TdgClinicalTrial		THYMOSIN BETA-4	THYMOSIN BETA-4
ACTB	60	NCI		ETHINYLESTRADIOL	ETHINYLESTRADIOL	ETHINYL ESTRADIOL	chembl:CHEMBL691	5.3
ACTC1	70	NCI		DEXAMETHASONE	DEXAMETHASONE	DEXAMETHASONE	chembl:CHEMBL384467	1.52
ACTG1	71	PharmGKB		vincristine	vincristine	VINCRISTINE	chembl:CHEMBL90555	1.1
ACTR2	10097	NCI		ETOPOSIDE	ETOPOSIDE	ETOPOSIDE	chembl:CHEMBL44657	2.45
ACVR1	90	DTC		OSI-632	OSI-632	OSI-632	chembl:CHEMBL253969	0.08
ACVR1B	91	GuideToPharmacology	inhibitor	249565824	COMPOUND 13R [PMID: 23639540]
ACVR1C	130399	GuideToPharmacology	inhibitor	249565896	SB-431542	SB-431542	chembl:CHEMBL440084	7.07
ACVR2A	92	TTD		BYM338	BYM338	BIMAGRUMAB	chembl:CHEMBL3137353	31.83
ACVR2B	93	ChemblInteractions	antagonist	CHEMBL3137353	BIMAGRUMAB	BIMAGRUMAB	chembl:CHEMBL3137353	31.83
ACVRL1	94	GuideToPharmacology	inhibitor	249565824	COMPOUND 13R [PMID: 23639540]
ACY3	91703	PharmGKB		atenolol	atenolol	ATENOLOL	chembl:CHEMBL24	1.87
ACYP2	98	PharmGKB		cisplatin	cisplatin	CISPLATIN	chembl:CHEMBL11359	1.32
AD5	8081	ChemblInteractions	inhibitor	CHEMBL520733	SEMAGACESTAT	SEMAGACESTAT	chembl:CHEMBL520733	2.27
ADA	100	NCI		2,3-DIDEOXYADENOSINE	2,3-DIDEOXYADENOSINE
ADAM10	102	GuideToPharmacology	inhibitor	348353646	GI254023X
ADAM12	8038	GuideToPharmacology	inhibitor	178103981	ILOMASTAT	ILOMASTAT	chembl:CHEMBL19611	4.9
ADAM17	6868	GuideToPharmacology	inhibitor	178103981	ILOMASTAT	ILOMASTAT	chembl:CHEMBL19611	0.82
ADAM33	80332	GuideToPharmacology	inhibitor	252166879	INCB3619
ADAM8	101	GuideToPharmacology	inhibitor	252166879	INCB3619
ADAM9	8754	GuideToPharmacology	inhibitor	178103981	ILOMASTAT	ILOMASTAT	chembl:CHEMBL19611	4.9
ADAMTS1	9510	GuideToPharmacology	inhibitor	252166863	COMPOUND 12C [PMID: 16516466]
ADAMTS4	9507	NCI		CHONDROITIN SULFATE	CHONDROITIN SULFATE
ADAMTS5	11096	GuideToPharmacology	inhibitor	252166754	COMPOUND 15C [PMID: 21536437]
ADCY1	107	DTC		NSC-270718	NSC-270718	CHEMBL401844	chembl:CHEMBL401844	15.91
ADCY10	55811	GuideToPharmacology	inhibitor	381744898	KH7
ADCY2	108	PharmGKB		capecitabine	capecitabine	CAPECITABINE	chembl:CHEMBL1773	1.77
ADCY5	111	DTC		NSC-270718	NSC-270718	CHEMBL401844	chembl:CHEMBL401844	31.83
ADCY6	112	GuideToPharmacology	inhibitor	178101917	NKY80
ADCY9	115	DTC		NSC-270718	NSC-270718	CHEMBL401844	chembl:CHEMBL401844	15.91
ADCYAP1	116	NCI		STREPTOZOTOCIN	STREPTOZOTOCIN	STREPTOZOCIN	chembl:CHEMBL1651906	1.38
ADCYAP1R1	117	GuideToPharmacology	agonist	135651849	PACAP-27
ADD1	118	PharmGKB		bumetanide	bumetanide	BUMETANIDE	chembl:CHEMBL1072	1.82
ADGRB1	575	GuideToPharmacology	agonist	135651545	PHOSPHATIDYLSERINE	PHOSPHATIDYL SERINE	chembl:CHEMBL4297669	63.65
ADGRG3	222487	GuideToPharmacology	agonist	178102517	BECLOMETASONE DIPROPIONATE
ADGRL3	23284	PharmGKB		nicotine	nicotine	NICOTINE	chembl:CHEMBL3	0.65
ADGRV1	84059	PharmGKB		opioids	opioids
ADH1A	124	TdgClinicalTrial		FOMEPIZOLE	FOMEPIZOLE	FOMEPIZOLE	chembl:CHEMBL1308	39.78
ADH1B	125	PharmGKB		acetaldehyde	acetaldehyde	ACETALDEHYDE	chembl:CHEMBL170365	5.3
ADH1C	126	TdgClinicalTrial		FOMEPIZOLE	FOMEPIZOLE	FOMEPIZOLE	chembl:CHEMBL1308	22.28
ADH4	127	NCI		ETHANOL	ETHANOL	ALCOHOL	chembl:CHEMBL545	1.48
ADH7	131	PharmGKB		anthracyclines and related substances	anthracyclines and related substances
ADIPOQ	9370	NCI		FENOFIBRATE	FENOFIBRATE	FENOFIBRATE	chembl:CHEMBL672	0.88
ADK	132	DTC		DABIGATRAN	DABIGATRAN	DABIGATRAN	chembl:CHEMBL48361	2.36
ADM	133	NCI		PD-98059	PD-98059	CHEMBL35482	chembl:CHEMBL35482	0.49
ADO	84890	PharmGKB		hydrochlorothiazide	hydrochlorothiazide	HYDROCHLOROTHIAZIDE	chembl:CHEMBL435	3.54
ADORA1	134	DTC		PD-117915	PD-117915	CHEMBL303124	chembl:CHEMBL303124	2.6
ADORA2A	135	TTD		Tonapofylline	Tonapofylline	TONAPOFYLLINE	chembl:CHEMBL414157	0.61
ADORA2A-AS1	646023	PharmGKB		methotrexate	methotrexate	METHOTREXATE	chembl:CHEMBL34259	1.18
ADORA2B	136	GuideToPharmacology	antagonist	135651364	ZM-241385	ZM-241385	chembl:CHEMBL113142	0.34
ADORA3	140	GuideToPharmacology	antagonist	178102242	ISTRADEFYLLINE	ISTRADEFYLLINE	chembl:CHEMBL431770	0.4
ADRA1A	148	TdgClinicalTrial		ASENAPINE	ASENAPINE	ASENAPINE	chembl:CHEMBL3187365	0.06
ADRA1B	147	TdgClinicalTrial		TAMSULOSIN	TAMSULOSIN	TAMSULOSIN	chembl:CHEMBL836	1.22
ADRA1D	146	TEND		DEBRISOQUIN	DEBRISOQUIN	DEBRISOQUIN	chembl:CHEMBL169901	0.45
ADRA2A	150	TdgClinicalTrial		AGN-214868	AGN-214868	SENREBOTASE	chembl:CHEMBL3137348	0.12
ADRA2B	151	GuideToPharmacology	antagonist	135651246	TERGURIDE	TERGURIDE	chembl:CHEMBL73151	0.07
ADRA2C	152	GuideToPharmacology	agonist	135650327	GUANFACINE	GUANFACINE	chembl:CHEMBL862	0.11
ADRB1	153	DTC		SALMETEROL	SALMETEROL	SALMETEROL	chembl:CHEMBL1263	0.35
ADRB2	154	TdgClinicalTrial		ALPRENOLOL	ALPRENOLOL	ALPRENOLOL	chembl:CHEMBL266195	1.84
ADRB3	155	ChemblInteractions	agonist	CHEMBL679	EPINEPHRINE	EPINEPHRINE	chembl:CHEMBL679	0.06
ADRM1	11047	DTC		BORTEZOMIB	BORTEZOMIB	BORTEZOMIB	chembl:CHEMBL325041	0.53
ADSS2	159	NCI		ALANOSINE	ALANOSINE	ALANOSINE	chembl:CHEMBL452715	63.65
AFP	174	NCI		ACTINOMYCIN D	ACTINOMYCIN D
AGBL4	84871	PharmGKB		ustekinumab	ustekinumab	USTEKINUMAB	chembl:CHEMBL1201835	6.37
AGER	177	NCI		VITAMIN B12	VITAMIN B12
AGRP	181	TTD		TTP435	TTP435
AGT	183	NCI		QUINAPRIL	QUINAPRIL	QUINAPRIL	chembl:CHEMBL1592	6.06
AGTR1	185	TdgClinicalTrial		TASOSARTAN	TASOSARTAN	TASOSARTAN	chembl:CHEMBL432162	10.39
AGTR2	186	GuideToPharmacology	agonist	135651616	ANGIOTENSIN III
AHCY	191	GuideToPharmacology	inhibitor	178101808	3-DEAZAADENOSINE	CHEMBL202701	chembl:CHEMBL202701	63.65
AHR	196	DTC		1-NAPHTHYLISOTHIOCYANATE	1-NAPHTHYLISOTHIOCYANATE	1-NAPHTHYLISOTHIOCYANATE	chembl:CHEMBL1381098	0.27
AHRR	57491	NCI		TCDD	TCDD
AICDA	57379	TTD		JX-929	JX-929
AIFM1	9131	NCI		HSP70	HSP70
AIP	9049	NCI		TCDD	TCDD
AK2	204	PharmGKB		tenofovir	tenofovir	TENOFOVIR	chembl:CHEMBL483	5.3
AK4	205	PharmGKB		tenofovir	tenofovir	TENOFOVIR	chembl:CHEMBL483	5.3
AKAP13	11214	PharmGKB		haloperidol	haloperidol	HALOPERIDOL	chembl:CHEMBL54	1.79
AKR1A1	10327	PharmGKB		doxorubicin	doxorubicin	DOXORUBICIN	chembl:CHEMBL53463	1.35
AKR1B1	231	TTD		Ovine corticotropin-releasing hormone	Ovine corticotropin-releasing hormone
AKR1B10	57016	DTC		TOLRESTAT	TOLRESTAT	TOLRESTAT	chembl:CHEMBL436	23.87
AKR1C1	1645	DTC		2-(4-CHLOROBENZYLIDENE)CYCLOPENTANONE	2-(4-CHLOROBENZYLIDENE)CYCLOPENTANONE	CHEMBL562352	chembl:CHEMBL562352	25.46
AKR1C2	1646	TdgClinicalTrial		URSODEOXYCHOLIC ACID	URSODEOXYCHOLIC ACID
AKR1C3	8644	TTD		ASP-9521	ASP-9521
AKR1C4	1109	PharmGKB		daunorubicin	daunorubicin	DAUNORUBICIN	chembl:CHEMBL178	0.99
AKR1D1	6718	PharmGKB		cholic acid	cholic acid
AKR7A2	8574	PharmGKB		daunorubicin	daunorubicin	DAUNORUBICIN	chembl:CHEMBL178	0.99
AKT1	207	GuideToPharmacology	inhibitor	178101884	GSK690693	GSK-690693	chembl:CHEMBL494089	0.08
AKT1S1	84335	DTC		GEDATOLISIB	GEDATOLISIB	GEDATOLISIB	chembl:CHEMBL592445	1.1
AKT2	208	ChemblInteractions	inhibitor	CHEMBL2177390	IPATASERTIB	IPATASERTIB	chembl:CHEMBL2177390	1.73
AKT3	10000	GuideToPharmacology	inhibitor	249565578	IPATASERTIB	IPATASERTIB	chembl:CHEMBL2177390	1.73
ALAD	210	TTD		Aminolevulinic acid hci	Aminolevulinic acid hci
ALB	213	TTD		Sodium lauryl sulfate	Sodium lauryl sulfate
ALCAM	214	CIViC		FLUOROURACIL	FLUOROURACIL	FLUOROURACIL	chembl:CHEMBL185	1.21
ALDH1A1	216	DTC		ROTTLERIN	ROTTLERIN	ROTTLERIN	chembl:CHEMBL34241	0.01
ALDH1A2	8854	NCI		RETINOL	RETINOL	RETINOL	chembl:CHEMBL986	3.03
ALDH1L1	10840	PharmGKB		l-methionine	l-methionine	METHIONINE	chembl:CHEMBL42336	12.73
ALDH2	217	TTD		ANS-6637	ANS-6637
ALDH3A1	218	NCI		DISULFIRAM	DISULFIRAM	DISULFIRAM	chembl:CHEMBL964	0.54
ALDH3A2	224	TTD		Disulfiram	Disulfiram	DISULFIRAM	chembl:CHEMBL964	1.63
ALDH5A1	7915	ChemblInteractions	inhibitor	CHEMBL433	VALPROATE SODIUM	VALPROATE SODIUM	chembl:CHEMBL433	10.61
ALDH7A1	501	TTD		M-518101	M-518101	PEFCALCITOL	chembl:CHEMBL3989862	31.83
ALG10	84920	PharmGKB		gemcitabine	gemcitabine	GEMCITABINE	chembl:CHEMBL888	1.57
ALK	238	MyCancerGenome	inhibitor	ASP3026	ASP3026	ASP-3026	chembl:CHEMBL3545360	2.51
ALOX12	239	DTC		MERCURIC CHLORIDE	MERCURIC CHLORIDE	MERCURIC CHLORIDE	chembl:CHEMBL1374360	0.15
ALOX15	246	GuideToPharmacology	inhibitor	381744944	ML351
ALOX15B	247	DTC		E324	E324	E324	chembl:CHEMBL172064	0.08
ALOX5	240	TTD		SKF-105809	SKF-105809
ALOX5AP	241	TdgClinicalTrial		DG031	DG031
ALPG	251	DTC		NSC-353720	NSC-353720	CHEMBL1408276	chembl:CHEMBL1408276	0.28
ALPI	248	DTC		TIOXOLONE	TIOXOLONE	TIOXOLONE	chembl:CHEMBL442687	0.75
ALPL	249	DTC		5,7,3',5'-TETRAHYDROXYFLAVANONE	5,7,3',5'-TETRAHYDROXYFLAVANONE	CHEMBL307893	chembl:CHEMBL307893	0.21
ALPP	250	NCI		BETA-ADRENERGIC ANTAGONIST	BETA-ADRENERGIC ANTAGONIST
AMACR	23600	PharmGKB		cholic acid	cholic acid
AMD1	262	TTD		ORG 34517/34850	ORG 34517/34850
AMH	268	NCI		DES	DES	DIETHYLSTILBESTROL	chembl:CHEMBL411	3.18
AMHR2	269	PharmGKB		metformin	metformin	METFORMIN	chembl:CHEMBL1431	5.03
AMOT	154796	DTC		ROXITHROMYCIN	ROXITHROMYCIN	ROXITHROMYCIN	chembl:CHEMBL1214185	14.14
AMPD1	270	PharmGKB		methotrexate	methotrexate	METHOTREXATE	chembl:CHEMBL34259	1.77
AMY2A	279	TEND		ACARBOSE	ACARBOSE	ACARBOSE	chembl:CHEMBL1566	18.19
ANGPT1	284	ClearityFoundationClinicalTrial		TREBANINIB	TREBANINIB
ANGPT2	285	TTD		CVX-060	CVX-060
ANGPTL3	27329	TTD		AKCEA-ANGPTL3-LRX	AKCEA-ANGPTL3-LRX	VUPANORSEN	chembl:CHEMBL4298197	31.83
ANKFN1	162282	PharmGKB		hydrochlorothiazide	hydrochlorothiazide	HYDROCHLOROTHIAZIDE	chembl:CHEMBL435	1.77
ANKK1	255239	PharmGKB		prochlorperazine	prochlorperazine	PROCHLORPERAZINE	chembl:CHEMBL728	0.44
ANKRD30B	374860	PharmGKB		corticosteroids	corticosteroids
ANKS1B	56899	PharmGKB		ethanol	ethanol	ALCOHOL	chembl:CHEMBL545	0.37
ANO1	55107	GuideToPharmacology	blocker	178100996	DIDS
ANO2	57101	PharmGKB		duloxetine	duloxetine	DULOXETINE	chembl:CHEMBL1175	6.37
ANPEP	290	NCI		RECOMBINANT ERYTHROPOIETIN	RECOMBINANT ERYTHROPOIETIN
ANXA1	301	TEND		RIMEXOLONE	RIMEXOLONE	RIMEXOLONE	chembl:CHEMBL1200617	0.64
ANXA2	302	DTC		N-ETHYLMALEIMIDE	N-ETHYLMALEIMIDE	N-ETHYLMALEIMIDE	chembl:CHEMBL8211	12.73
ANXA5	308	TTD		Diannexin	Diannexin
AOAH	313	GuideToPharmacology	inhibitor	252166807	JZL195
AOC3	8639	GuideToPharmacology	inhibitor	178103840	PHENELZINE	PHENELZINE	chembl:CHEMBL1089	5.71
AOPEP	84909	ChemblInteractions	inhibitor	CHEMBL2103847	TOSEDOSTAT	TOSEDOSTAT	chembl:CHEMBL2103847	3.35
AOX1	316	TTD		Menadione	Menadione	MENADIONE	chembl:CHEMBL590	0.45
APAF1	317	DTC		BENZETHONIUM CHLORIDE	BENZETHONIUM CHLORIDE	BENZETHONIUM CHLORIDE	chembl:CHEMBL221753	0.1
APBA1	320	DTC		HESPERIDIN	HESPERIDIN	HESPERIDIN	chembl:CHEMBL449317	1.41
APBB1	322	TTD		Trimidox	Trimidox	TRIMETHOPRIM/SULFADOXINE	wikidata:Q7842230	10.61
APC	324	JAX-CKB		K-756	K-756
APCS	325	TTD		GSK2398852	GSK2398852	DEZAMIZUMAB	chembl:CHEMBL4297966	63.65
APEH	327	GuideToPharmacology	inhibitor	252166764	ARI-3099
APEX1	328	DTC		CARMINE	CARMINE	CARMINE	chembl:CHEMBL1366408	0.03
APH1A	51107	TTD		PMID28350212-Compound-15	PMID28350212-Compound-15
APH1B	83464	DTC		LY-411575	LY-411575	CHEMBL392068	chembl:CHEMBL392068	3.54
APLF	200558	PharmGKB		Platinum compounds	Platinum compounds
APLN	8862	NCI		CYCLOOXYGENASE INHIBITOR	CYCLOOXYGENASE INHIBITOR
APLNR	187	TTD		AMG 986	AMG 986
APOA1	335	NCI		PROTEIN SYNTHESIS INHIBITOR	PROTEIN SYNTHESIS INHIBITOR
APOA2	336	NCI		RETINOIDS	RETINOIDS
APOA5	116519	PharmGKB		simvastatin	simvastatin	SIMVASTATIN	chembl:CHEMBL1064	0.59
APOB	338	NCI		ETHANOL	ETHANOL	ALCOHOL	chembl:CHEMBL545	0.08
APOBEC3A	200315	DTC		GNF-PF-3314	GNF-PF-3314	CHEMBL582287	chembl:CHEMBL582287	1.25
APOBEC3B	9582	PharmGKB		corticosteroids	corticosteroids
APOBEC3F	200316	DTC		GNF-PF-3716	GNF-PF-3716	CHEMBL609606	chembl:CHEMBL609606	0.18
APOBEC3G	60489	DTC		NSC-50690	NSC-50690	CHEMBL1388703	chembl:CHEMBL1388703	0.18
APOC3	345	TTD		ISIS-APOCIIIRx	ISIS-APOCIIIRx
APOD	347	NCI		RETINOIDS	RETINOIDS
APOE	348	NCI		PREDNISONE	PREDNISONE	PREDNISONE	chembl:CHEMBL635	0.23
APP	351	DTC		GENTIAN VIOLET	GENTIAN VIOLET	GENTIAN VIOLET	chembl:CHEMBL64894	0.12
APRT	353	NCI		TPA	TPA	ALTEPLASE	chembl:CHEMBL1201593	6.7
AQP1	358	TTD		Vitamin C	Vitamin C
AQP10	89872	GuideToPharmacology	inhibitor	178101032	HG2+
AQP2	359	GuideToPharmacology	inhibitor	178101032	HG2+
AQP3	360	GuideToPharmacology	inhibitor	381118898	AUPHEN	AUPHEN	chembl:CHEMBL118385	31.83
AQP4	361	DTC		ZONISAMIDE	ZONISAMIDE	ZONISAMIDE	chembl:CHEMBL750	0.69
AQP5	362	GuideToPharmacology	inhibitor	178101032	HG2+
AQP6	363	GuideToPharmacology	activator	178101032	HG2+
AQP7	364	GuideToPharmacology	inhibitor	381118898	AUPHEN	AUPHEN	chembl:CHEMBL118385	15.91
AQP8	343	GuideToPharmacology	inhibitor	178101032	HG2+
AQP9	366	NCI		HORMONES	HORMONES
AR	367	DTC		FLUOCINOLONE ACETONIDE	FLUOCINOLONE ACETONIDE	FLUOCINOLONE ACETONIDE	chembl:CHEMBL989	0.04
ARAF	369	PharmGKB		sorafenib	sorafenib	SORAFENIB	chembl:CHEMBL1336	0.68
ARAP2	116984	PharmGKB		Tumor necrosis factor alpha (TNF-alpha) inhibitors	Tumor necrosis factor alpha (TNF-alpha) inhibitors
AREG	374	PharmGKB		panitumumab	panitumumab	PANITUMUMAB	chembl:CHEMBL1201827	2.42
ARF6	382	NCI		INSULIN	INSULIN	INSULIN	chembl:CHEMBL1201631	2.5
ARG1	383	PharmGKB		sodium benzoate / sodium phenylacetate	sodium benzoate / sodium phenylacetate
ARG2	384	TTD		Difluoromethylornithine	Difluoromethylornithine
ARHGAP12	94134	PharmGKB		methylphenidate	methylphenidate	METHYLPHENIDATE	chembl:CHEMBL796	2.83
ARHGEF28	64283	PharmGKB		methylphenidate	methylphenidate	METHYLPHENIDATE	chembl:CHEMBL796	2.83
ARID1A	8289	CIViC		NIVOLUMAB	NIVOLUMAB	NIVOLUMAB	chembl:CHEMBL2108738	1.7
ARID5B	84159	PharmGKB		haloperidol	haloperidol	HALOPERIDOL	chembl:CHEMBL54	0.9
ARMS2	387715	PharmGKB		bevacizumab	bevacizumab	BEVACIZUMAB	chembl:CHEMBL1201583	4.11
ARNT	405	NCI		HYDROCORTISONE	HYDROCORTISONE	HYDROCORTISONE	chembl:CHEMBL389621	1.12
ARRB1	408	DTC		EBSELEN	EBSELEN	EBSELEN	chembl:CHEMBL51085	1.82
ARRB2	409	PharmGKB		tramadol	tramadol	TRAMADOL	chembl:CHEMBL1237044	1.77
ARSA	410	DTC		RO-410960	RO-410960	CHEMBL1256291	chembl:CHEMBL1256291	0.28
ARSB	411	TTD		Galsulfase	Galsulfase	GALSULFASE	chembl:CHEMBL1201822	31.83
ASGR1	432	TTD		AMG 529	AMG 529
ASIC1	41	TdgClinicalTrial		P-552	P-552
ASIC2	40	GuideToPharmacology	blocker	135652732	CD2+
ASIC3	9311	GuideToPharmacology	blocker	135649936	AMILORIDE	AMILORIDE	chembl:CHEMBL945	0.57
ASIC4	55515	TdgClinicalTrial		P-552	P-552
ASL	435	PharmGKB		sodium benzoate / sodium phenylacetate	sodium benzoate / sodium phenylacetate
ASNS	440	CIViC		ASPARAGINASE	ASPARAGINASE	ASPARAGINASE	chembl:CHEMBL2108989	25.46
ASPG	374569	TTD		Calaspargase pegol	Calaspargase pegol
ASPH	444	PharmGKB		warfarin	warfarin	WARFARIN	chembl:CHEMBL1464	3.54
ASS1	445	CIViC		CHLOROQUINE	CHLOROQUINE	CHLOROQUINE	chembl:CHEMBL76	5.3
ASXL1	171023	JAX-CKB		N/A	N/A
ATAD2	29028	GuideToPharmacology	inhibitor	252827390	COMPOUND 33 [PMID: 26230603]
ATAD2B	54454	GuideToPharmacology	inhibitor	336446907	GSK8814
ATAD5	79915	DTC		DOMPERIDONE	DOMPERIDONE	DOMPERIDONE	chembl:CHEMBL219916	0.04
ATAT1	79969	PharmGKB		gemcitabine	gemcitabine	GEMCITABINE	chembl:CHEMBL888	0.79
ATF2	1386	NCI		2-METHOXYESTRADIOL	2-METHOXYESTRADIOL	2-METHOXYESTRADIOL	chembl:CHEMBL299613	4.24
ATF3	467	NCI		PROGESTERONE	PROGESTERONE	PROGESTERONE	chembl:CHEMBL103	1.77
ATF4	468	NCI		VITAMIN E	VITAMIN E
ATG16L1	55054	PharmGKB		adalimumab	adalimumab	ADALIMUMAB	chembl:CHEMBL1201580	7.49
ATG4B	23192	DTC		TOLFENAMIC ACID	TOLFENAMIC ACID	TOLFENAMIC ACID	chembl:CHEMBL121626	0.54
ATG5	9474	PharmGKB		adalimumab	adalimumab	ADALIMUMAB	chembl:CHEMBL1201580	7.49
ATIC	471	NCI		FOLIC ACID	FOLIC ACID
ATM	472	PharmGKB		metformin	metformin	METFORMIN	chembl:CHEMBL1431	0.06
ATP10A	57194	PharmGKB		duloxetine	duloxetine	DULOXETINE	chembl:CHEMBL1175	6.37
ATP1A1	476	TdgClinicalTrial		ISTAROXIME	ISTAROXIME	ISTAROXIME	chembl:CHEMBL2093999	5.3
ATP1A2	477	PharmGKB		olanzapine	olanzapine	OLANZAPINE	chembl:CHEMBL715	0.19
ATP1A3	478	ChemblInteractions	inhibitor	CHEMBL1751	DIGOXIN	DIGOXIN	chembl:CHEMBL1751	0.47
ATP1A4	480	ChemblInteractions	inhibitor	CHEMBL1614	DESLANOSIDE	DESLANOSIDE	chembl:CHEMBL1614	1.77
ATP1B1	481	ChemblInteractions	inhibitor	CHEMBL1751	DIGOXIN	DIGOXIN	chembl:CHEMBL1751	0.47
ATP1B2	482	ChemblInteractions	inhibitor	CHEMBL1614	DESLANOSIDE	DESLANOSIDE	chembl:CHEMBL1614	1.77
ATP1B3	483	ChemblInteractions	inhibitor	CHEMBL3545057	ACETYLDIGITOXIN	ACETYLDIGITOXIN	chembl:CHEMBL3545057	1.99
ATP2A1	487	PharmGKB		celecoxib	celecoxib	CELECOXIB	chembl:CHEMBL118	0.22
ATP2A2	488	PharmGKB		celecoxib	celecoxib	CELECOXIB	chembl:CHEMBL118	0.66
ATP2A3	489	PharmGKB		celecoxib	celecoxib	CELECOXIB	chembl:CHEMBL118	1.99
ATP2B1	490	PharmGKB		Antihypertensives	Antihypertensives
ATP2C1	27032	TEND		ENFLURANE	ENFLURANE	ENFLURANE	chembl:CHEMBL1257	2.05
ATP4A	495	TEND		PANTOPRAZOLE	PANTOPRAZOLE	PANTOPRAZOLE	chembl:CHEMBL1502	4.55
ATP4B	496	ChemblInteractions	inhibitor	CHEMBL1201863	DEXLANSOPRAZOLE	DEXLANSOPRAZOLE	chembl:CHEMBL1201863	2.12
ATP5F1D	513	TdgClinicalTrial		ENFLURANE	ENFLURANE	ENFLURANE	chembl:CHEMBL1257	1.23
ATP5F1E	514	PharmGKB		glucocorticoids	glucocorticoids
ATP6V1B2	526	GuideToPharmacology	inhibitor	252827539	ENOXACIN	ENOXACIN	chembl:CHEMBL826	31.83
ATP7A	538	NCI		CARBOPLATIN	CARBOPLATIN	CARBOPLATIN	chembl:CHEMBL1351	0.27
ATP7B	540	NCI		CARBOPLATIN	CARBOPLATIN	CARBOPLATIN	chembl:CHEMBL1351	0.64
ATR	545	TTD		M4344	M4344
ATRX	546	JAX-CKB		Gemcitabine	Gemcitabine	GEMCITABINE	chembl:CHEMBL888	0.17
ATXN1L	342371	CIViC		TRAMETINIB	TRAMETINIB	TRAMETINIB	chembl:CHEMBL2103875	1.01
ATXN2	6311	DTC		TCMDC-125298	TCMDC-125298	CHEMBL581152	chembl:CHEMBL581152	0.04
AURKA	6790	MyCancerGenomeClinicalTrial	inhibitor	ALISERTIB	ALISERTIB	ALISERTIB	chembl:CHEMBL483158	0.24
AURKB	9212	DTC		ZM-447439	ZM-447439	CHEMBL202721	chembl:CHEMBL202721	0.06
AURKC	6795	GuideToPharmacology	inhibitor	178102666	SU6656
AVPR1A	552	GuideToPharmacology	antagonist	178100705	D(CH2)5[TYR(ME)2,ARG8]VP
AVPR1B	553	GuideToPharmacology	antagonist	135652123	D[PEN1,TYR(ME)2]AVP
AVPR2	554	GuideToPharmacology	antagonist	135652465	SKF-105494
AXIN1	8312	DTC		(+/-)-HYDNOCARPIN	(+/-)-HYDNOCARPIN	CHEMBL91638	chembl:CHEMBL91638	63.65
AXIN2	8313	PharmGKB		Platinum compounds	Platinum compounds
AXL	558	DTC		DASATINIB	DASATINIB	DASATINIB	chembl:CHEMBL1421	0.03
B2M	567	NCI		AMIKACIN	AMIKACIN	AMIKACIN	chembl:CHEMBL177	8.49
B3GAT1	27087	NCI		CHONDROITIN SULFATE	CHONDROITIN SULFATE
B4GALNT1	2583	MyCancerGenome	antibody	DINUTUXIMAB	DINUTUXIMAB	DINUTUXIMAB	chembl:CHEMBL3137342	31.83
B4GALT2	8704	PharmGKB		aspirin	aspirin	ASPIRIN	chembl:CHEMBL25	0.44
BACE1	23621	DTC		SOPHORAFLAVANONE G	SOPHORAFLAVANONE G	SOPHORAFLAVANONE G	chembl:CHEMBL243148	7.07
BACE2	25825	GuideToPharmacology	inhibitor	178103154	EXAMPLE 98 [WO2011020806]
BACH1	571	PharmGKB		isoniazid	isoniazid	ISONIAZID	chembl:CHEMBL64	14.69
BAD	572	DTC		RUBOXISTAURIN	RUBOXISTAURIN	RUBOXISTAURIN	chembl:CHEMBL91829	9.09
BAG6	7917	PharmGKB		carbamazepine	carbamazepine	CARBAMAZEPINE	chembl:CHEMBL108	2.71
BAK1	578	DTC		KERACYANIN	KERACYANIN	KERACYANIN	chembl:CHEMBL505251	18.19
BAP1	8314	CIViC		APITOLISIB	APITOLISIB	APITOLISIB	chembl:CHEMBL1922094	0.88
BARD1	580	CIViC		APITOLISIB	APITOLISIB	APITOLISIB	chembl:CHEMBL1922094	1.06
BAX	581	NCI		PREDNISOLONE	PREDNISOLONE	PREDNISOLONE	chembl:CHEMBL131	0.1
BAZ2A	11176	GuideToPharmacology	inhibitor	252166772	BAZ2-ICR
BAZ2B	29994	DTC		ELLIPTECINE	ELLIPTECINE	ELLIPTECINE	chembl:CHEMBL123	0.01
BBOX1	8424	DTC		EBSELEN	EBSELEN	EBSELEN	chembl:CHEMBL51085	1.21
BCAR1	9564	PharmGKB		celecoxib	celecoxib	CELECOXIB	chembl:CHEMBL118	1.99
BCAR3	8412	NCI		ANTIESTROGEN	ANTIESTROGEN
BCAT2	587	GuideToPharmacology	inhibitor	315661169	COMPOUND 27 [PMID: 26938474]
BCHE	590	TTD		RVT-103+RVT-104	RVT-103+RVT-104
BCL2	596	NCI		HYDROQUINONE	HYDROQUINONE	HYDROQUINONE	chembl:CHEMBL537	0.17
BCL2A1	597	TTD		Apogossypolone	Apogossypolone
BCL2L1	598	TTD		Indole-based analog 2	Indole-based analog 2
BCL2L10	10017	ChemblInteractions	inhibitor	CHEMBL2107358	OBATOCLAX MESYLATE	OBATOCLAX MESYLATE	chembl:CHEMBL2107358	10.61
BCL2L11	10018	CIViC		EPIDERMAL GROWTH FACTOR RECEPTOR TYROSINE KINASE INHIBITOR	EPIDERMAL GROWTH FACTOR RECEPTOR TYROSINE KINASE INHIBITOR
BCL2L2	599	TALC	inhibitor	NAVITOCLAX	NAVITOCLAX	NAVITOCLAX	chembl:CHEMBL443684	2.65
BCL6	604	NCI		FENRETINIDE	FENRETINIDE	FENRETINIDE	chembl:CHEMBL7301	4.9
BCOR	54880	JAX-CKB		N/A	N/A
BCORL1	63035	JAX-CKB		N/A	N/A
BCR	613	PharmGKB		ponatinib	ponatinib	PONATINIB	chembl:CHEMBL1171837	0.79
BDKRB1	623	ChemblInteractions	antagonist	CHEMBL3545386	BI113823	BI113823	chembl:CHEMBL3545386	10.61
BDKRB2	624	TEND		ICATIBANT	ICATIBANT	ICATIBANT	chembl:CHEMBL2028850	14.69
BDNF	627	NCI		CAPSAICIN	CAPSAICIN	CAPSAICIN	chembl:CHEMBL294199	0.12
BDNF-AS	497258	PharmGKB		antipsychotics	antipsychotics
BGLAP	632	NCI		METHIMAZOLE	METHIMAZOLE	METHIMAZOLE	chembl:CHEMBL1515	0.31
BHLHE40	8553	NCI		TRICHOSTATIN A	TRICHOSTATIN A
BHMT	635	ChemblInteractions		CHEMBL1201130	BETAINE HYDROCHLORIDE	BETAINE HYDROCHLORIDE	chembl:CHEMBL1201130	21.22
BHMT2	23743	ChemblInteractions		CHEMBL1201130	BETAINE HYDROCHLORIDE	BETAINE HYDROCHLORIDE	chembl:CHEMBL1201130	21.22
BIRC2	329	TTD		PMID25980951-Compound-1	PMID25980951-Compound-1
BIRC3	330	GuideToPharmacology	inhibitor	252827512	SM-122	CHEMBL481422	chembl:CHEMBL481422	3.03
BIRC5	332	ClearityFoundationBiomarkers		PACLITAXEL	PACLITAXEL	PACLITAXEL	chembl:CHEMBL428647	0.07
BIRC7	79444	GuideToPharmacology	antagonist	223366066	GDC-0152	GDC-0152	chembl:CHEMBL2063869	5.3
BLK	640	GuideToPharmacology	inhibitor	249565816	COMPOUND 2 [PMID: 15546730]
BLM	641	DTC		9,10-PHENANTHRENEQUINONE	9,10-PHENANTHRENEQUINONE	9,10-PHENANTHRENEQUINONE	chembl:CHEMBL51931	0.02
BLVRA	644	TTD		Ursodeoxycholic acid	Ursodeoxycholic acid
BLVRB	645	PharmGKB		methylene blue	methylene blue
BMP1	649	GuideToPharmacology	inhibitor	252166763	COMPOUND 2 [PMID: 11934595]
BMP10	27302	ChemblInteractions	inhibitor	CHEMBL2109662	Delantercept	DALANTERCEPT	chembl:CHEMBL2109662	31.83
BMP2	650	DTC		BUTAMBEN	BUTAMBEN	BUTAMBEN	chembl:CHEMBL127516	7.96
BMP2K	55589	DTC	inhibitor	HESPERADIN	HESPERADIN	HESPERADIN	chembl:CHEMBL514409	0.8
BMP5	653	PharmGKB		escitalopram	escitalopram	ESCITALOPRAM	chembl:CHEMBL1508	7.07
BMP7	655	PharmGKB		pegaspargase	pegaspargase	PEGASPARGASE	chembl:CHEMBL2108546	3.18
BMPR1A	657	GuideToPharmacology	inhibitor	249565824	COMPOUND 13R [PMID: 23639540]
BMPR1B	658	GuideToPharmacology	inhibitor	249565824	COMPOUND 13R [PMID: 23639540]
BMPR2	659	GuideToPharmacology	inhibitor	249565835	COMPOUND 13A [PMID: 23639540]
BMX	660	DTC		PD-168393	PD-168393	CHEMBL285063	chembl:CHEMBL285063	15.91
BPI	671	TTD		XOMA-629	XOMA-629
BPTF	2186	GuideToPharmacology	inhibitor	252827533	MS363
BRAF	673	CIViC		TRAMETINIB DIMETHYL SULFOXIDE	TRAMETINIB DIMETHYL SULFOXIDE
BRCA1	672	DTC		DOXORUBICIN HYDROCHLORIDE	DOXORUBICIN HYDROCHLORIDE	DOXORUBICIN HYDROCHLORIDE	chembl:CHEMBL359744	0.02
BRCA2	675	OncoKB		Talazoparib	Talazoparib	TALAZOPARIB	chembl:CHEMBL3137320	1.62
BRD1	23774	GuideToPharmacology	inhibitor	252166774	NI-57
BRD2	6046	DTC		TRIAZOLAM	TRIAZOLAM	TRIAZOLAM	chembl:CHEMBL646	0.47
BRD3	8019	TTD		ABBV-744	ABBV-744	ABBV-744	chembl:CHEMBL4297454	2.65
BRD4	23476	TTD		Aminocyclopentenone compound 1	Aminocyclopentenone compound 1
BRD7	29117	GuideToPharmacology	inhibitor	252166773	LP99
BRD9	65980	GuideToPharmacology	inhibitor	252166773	LP99
BRDT	676	DTC		TRIAZOLAM	TRIAZOLAM	TRIAZOLAM	chembl:CHEMBL646	1.41
BRPF1	7862	GuideToPharmacology		223366140	COMPOUND 1 [PMID: 25408830]
BRPF3	27154	GuideToPharmacology		336446909	OF-1
BRS3	680	GuideToPharmacology	antagonist	178102797	BANTAG-1
BRSK1	84446	DTC		OSI-632	OSI-632	OSI-632	chembl:CHEMBL253969	0.07
BRSK2	9024	GuideToPharmacology	inhibitor	249565895	CCT244747	CHEMBL2203843	chembl:CHEMBL2203843	10.61
BSG	682	TTD		[131I]-Metuximab injection	[131I]-Metuximab injection
BST1	683	PharmGKB		Beta blocking agents, selective	Beta blocking agents, selective
BTC	685	PharmGKB		panitumumab	panitumumab	PANITUMUMAB	chembl:CHEMBL1201827	1.52
BTF3P11	690	NCI		CALCITRIOL	CALCITRIOL	CALCITRIOL	chembl:CHEMBL846	2.89
BTK	695	TTD		PRN2246	PRN2246
BTN3A1	11119	GuideToPharmacology		340590246	POM2-C-HMBP
BUB1	699	GuideToPharmacology	inhibitor	249565789	COMPOUND 2-1-1 [PMID: 24900824]
C10ORF67	256815	PharmGKB		mitoxantrone	mitoxantrone	MITOXANTRONE	chembl:CHEMBL58	3.1
C11ORF65	160140	PharmGKB		metformin	metformin	METFORMIN	chembl:CHEMBL1431	3.35
C1QA	712	TEND		IMMUNE GLOBULIN	IMMUNE GLOBULIN
C1R	715	GuideToPharmacology	inhibitor	178101079	NAFAMOSTAT	NAFAMOSTAT	chembl:CHEMBL273264	5.79
C1S	716	TTD		TNT009	TNT009
C3	718	TTD		Imprime PGG immunotherapeutic	Imprime PGG immunotherapeutic
C3AR1	719	GuideToPharmacology	agonist	381744906	CASOXIN C
C5	727	PharmGKB		eculizumab	eculizumab	ECULIZUMAB	chembl:CHEMBL1201828	45.47
C5AR1	728	GuideToPharmacology	agonist	178100215	C5A DES-ARG	RAVIDASVIR	chembl:CHEMBL3121849	15.91
C5AR2	27202	GuideToPharmacology	agonist	135651643	C5A	RAVIDASVIR	chembl:CHEMBL3121849	31.83
C6ORF15	29113	PharmGKB		gemcitabine	gemcitabine	GEMCITABINE	chembl:CHEMBL888	0.79
C8ORF34	116328	PharmGKB		irinotecan	irinotecan	IRINOTECAN	chembl:CHEMBL481	2.4
C9ORF72	203228	PharmGKB		Tumor necrosis factor alpha (TNF-alpha) inhibitors	Tumor necrosis factor alpha (TNF-alpha) inhibitors
CA1	759	TEND		DICHLORPHENAMIDE	DICHLORPHENAMIDE	DICHLORPHENAMIDE	chembl:CHEMBL17	5.89
CA10	56934	PharmGKB		fluticasone propionate	fluticasone propionate
CA12	771	TTD		Salicyclic acid	Salicyclic acid
CA13	377677	ChemblInteractions	inhibitor	CHEMBL18	ETHOXZOLAMIDE	ETHOXZOLAMIDE	chembl:CHEMBL18	4.9
CA14	23632	GuideToPharmacology	inhibitor	178103403	BRINZOLAMIDE	BRINZOLAMIDE	chembl:CHEMBL220491	1.06
CA2	760	TTD		PARABEN	PARABEN	PARABEN	chembl:CHEMBL441343	0.4
CA3	761	NCI		ISOTRETINOIN	ISOTRETINOIN	ISOTRETINOIN	chembl:CHEMBL547	3.86
CA4	762	TTD		Salicyclic acid	Salicyclic acid
CA5A	763	GuideToPharmacology	activator	178100344	L-HISTIDINE	HISTIDINE	chembl:CHEMBL17962	3.18
CA5B	11238	ChemblInteractions	inhibitor	CHEMBL18	ETHOXZOLAMIDE	ETHOXZOLAMIDE	chembl:CHEMBL18	4.9
CA6	765	TTD		Sulfamylon	Sulfamylon	SULFAMYLON	wikidata:Q47522160	2.55
CA7	766	GuideToPharmacology	inhibitor	178103434	METHAZOLAMIDE	METHAZOLAMIDE	chembl:CHEMBL19	1.63
CA9	768	GuideToPharmacology	inhibitor	385612194	COMPOUND 5B [PMID: 31287314]
CACNA1A	773	TEND		PREGABALIN	PREGABALIN	PREGABALIN	chembl:CHEMBL1059	1.85
CACNA1B	774	TEND		GABAPENTIN	GABAPENTIN	GABAPENTIN	chembl:CHEMBL940	0.45
CACNA1C	775	ChemblInteractions	blocker	CHEMBL1200402	AMLODIPINE BESYLATE	AMLODIPINE BESYLATE	chembl:CHEMBL1200402	0.37
CACNA1D	776	GuideToPharmacology	blocker	135651305	VERAPAMIL	VERAPAMIL	chembl:CHEMBL6966	0.24
CACNA1E	777	ChemblInteractions	modulator	CHEMBL1059	PREGABALIN	PREGABALIN	chembl:CHEMBL1059	0.32
CACNA1F	778	ChemblInteractions	modulator	CHEMBL2103836	IMAGABALIN	IMAGABALIN	chembl:CHEMBL2103836	0.11
CACNA1G	8913	TTD		NGD 94-1	NGD 94-1
CACNA1H	8912	DTC		FLUNARIZINE DIHYDROCHLORIDE	FLUNARIZINE DIHYDROCHLORIDE	FLUNARIZINE DIHYDROCHLORIDE	chembl:CHEMBL539027	0.45
CACNA1I	8911	ChemblInteractions	blocker	CHEMBL1534525	MIBEFRADIL DIHYDROCHLORIDE	MIBEFRADIL DIHYDROCHLORIDE	chembl:CHEMBL1534525	0.45
CACNA1S	779	GuideToPharmacology	activator	178100888	(-)-(S)-BAYK8644
CACNA2D1	781	PharmGKB		celecoxib	celecoxib	CELECOXIB	chembl:CHEMBL118	0.11
CACNA2D2	9254	ChemblInteractions	modulator	CHEMBL2103836	IMAGABALIN	IMAGABALIN	chembl:CHEMBL2103836	0.25
CACNA2D3	55799	ChemblInteractions	blocker	CHEMBL1200382	BEPRIDIL HYDROCHLORIDE	BEPRIDIL HYDROCHLORIDE	chembl:CHEMBL1200382	0.36
CACNA2D4	93589	ChemblInteractions	blocker	CHEMBL1200382	BEPRIDIL HYDROCHLORIDE	BEPRIDIL HYDROCHLORIDE	chembl:CHEMBL1200382	0.36
CACNB1	782	TdgClinicalTrial		ARVERAPAMIL	ARVERAPAMIL
CACNB2	783	TdgClinicalTrial		ARVERAPAMIL	ARVERAPAMIL
CACNB3	784	ChemblInteractions	modulator	CHEMBL593430	ATAGABALIN	ATAGABALIN	chembl:CHEMBL593430	0.28
CACNB4	785	TEND		VERAPAMIL	VERAPAMIL	VERAPAMIL	chembl:CHEMBL6966	0.53
CACNG1	786	ChemblInteractions	modulator	CHEMBL593430	ATAGABALIN	ATAGABALIN	chembl:CHEMBL593430	0.2
CACNG2	10369	ChemblInteractions	modulator	CHEMBL1059	PREGABALIN	PREGABALIN	chembl:CHEMBL1059	0.36
CACNG3	10368	ChemblInteractions	modulator	CHEMBL1628502	GABAPENTIN ENACARBIL	GABAPENTIN ENACARBIL	chembl:CHEMBL1628502	0.42
CACNG4	27092	ChemblInteractions	modulator	CHEMBL940	GABAPENTIN	GABAPENTIN	chembl:CHEMBL940	0.35
CACNG5	27091	ChemblInteractions	blocker	CHEMBL1200382	BEPRIDIL HYDROCHLORIDE	BEPRIDIL HYDROCHLORIDE	chembl:CHEMBL1200382	0.42
CACNG6	59285	ChemblInteractions	modulator	CHEMBL940	GABAPENTIN	GABAPENTIN	chembl:CHEMBL940	0.35
CACNG7	59284	ChemblInteractions	modulator	CHEMBL1628502	GABAPENTIN ENACARBIL	GABAPENTIN ENACARBIL	chembl:CHEMBL1628502	0.42
CADM2	253559	PharmGKB		ethanol	ethanol	ALCOHOL	chembl:CHEMBL545	1.48
CALCA	796	TTD		Bimakalim	Bimakalim	BIMAKALIM	chembl:CHEMBL12552	3.03
CALCB	797	ChemblInteractions	inhibitor	CHEMBL3833320	EPTINEZUMAB	EPTINEZUMAB	chembl:CHEMBL3833320	31.83
CALCR	799	GuideToPharmacology	agonist	178100626	[125I]CT (HUMAN)
CALCRL	10203	TdgClinicalTrial		CGRP	CGRP	CALCITONIN GENE-RELATED PEPTIDE	wikidata:Q419432	6.37
CALM1	801	TEND		FLUNARIZINE	FLUNARIZINE	FLUNARIZINE	chembl:CHEMBL30008	14.14
CALR	811	NCI		RETINOIC ACID	RETINOIC ACID
CALU	813	PharmGKB		acenocoumarol	acenocoumarol	ACENOCOUMAROL	chembl:CHEMBL397420	31.83
CALY	50632	TdgClinicalTrial		TRIFLUOPERAZINE	TRIFLUOPERAZINE	TRIFLUOPERAZINE	chembl:CHEMBL422	5.68
CAMK1	8536	DTC		LINIFANIB	LINIFANIB	LINIFANIB	chembl:CHEMBL223360	0.3
CAMK1D	57118	PharmGKB		losartan	losartan	LOSARTAN	chembl:CHEMBL191	1.57
CAMK2A	815	DTC		TAE-684	TAE-684	TAE-684	chembl:CHEMBL509032	0.09
CAMK2B	816	NCI		TRIFLUOPERAZINE	TRIFLUOPERAZINE	TRIFLUOPERAZINE	chembl:CHEMBL422	0.23
CAMK2D	817	DTC		GEFITINIB	GEFITINIB	GEFITINIB	chembl:CHEMBL939	0.06
CAMK2G	818	DTC		LINIFANIB	LINIFANIB	LINIFANIB	chembl:CHEMBL223360	0.05
CAMK4	814	NCI		ESTRADIOL BENZOATE	ESTRADIOL BENZOATE
CAMKK1	84254	GuideToPharmacology	inhibitor	178101957	STO609
CAMKK2	10645	DTC		PF-562271	PF-562271	PF-00562271	chembl:CHEMBL1084546	0.15
CAMLG	819	TdgClinicalTrial		CYCLOSPORINE A	CYCLOSPORINE A
CAMP	820	TTD		Colforsin daropate hci	Colforsin daropate hci
CANX	821	NCI		MPO	MPO	MYELOPEROXIDASE	chembl:CHEMBL2107858	127.3
CAPG	822	PharmGKB		vincristine	vincristine	VINCRISTINE	chembl:CHEMBL90555	1.1
CAPN1	823	TTD		Undecylenic acid derivative 1	Undecylenic acid derivative 1
CAPN10	11132	PharmGKB		metformin	metformin	METFORMIN	chembl:CHEMBL1431	1.68
CAPN2	824	TTD		Carboxamide derivative 10	Carboxamide derivative 10
CARD9	64170	NCI		TUMOR NECROSIS FACTOR	TUMOR NECROSIS FACTOR
CARM1	10498	GuideToPharmacology	inhibitor	336446915	MS049
CARTPT	9607	NCI		INSULIN	INSULIN	INSULIN	chembl:CHEMBL1201631	0.62
CASP1	834	DTC		BERKELEYDIONE	BERKELEYDIONE	BERKELEYDIONE	chembl:CHEMBL400514	2.65
CASP10	843	ChemblInteractions	inhibitor	CHEMBL197672	EMRICASAN	EMRICASAN	chembl:CHEMBL197672	5.3
CASP12	100506742	ChemblInteractions	inhibitor	CHEMBL197672	EMRICASAN	EMRICASAN	chembl:CHEMBL197672	5.3
CASP14	23581	GuideToPharmacology	inhibitor	252166874	GRASSYSTATIN A
CASP2	835	ChemblInteractions	inhibitor	CHEMBL197672	EMRICASAN	EMRICASAN	chembl:CHEMBL197672	1.33
CASP3	836	PharmGKB		celecoxib	celecoxib	CELECOXIB	chembl:CHEMBL118	0.06
CASP4	837	ChemblInteractions	inhibitor	CHEMBL197672	EMRICASAN	EMRICASAN	chembl:CHEMBL197672	5.3
CASP5	838	ChemblInteractions	inhibitor	CHEMBL197672	EMRICASAN	EMRICASAN	chembl:CHEMBL197672	5.3
CASP6	839	DTC		MYRICETIN	MYRICETIN	MYRICETIN	chembl:CHEMBL164	0.06
CASP7	840	PharmGKB		paclitaxel	paclitaxel	PACLITAXEL	chembl:CHEMBL428647	0.07
CASP8	841	GuideToPharmacology	inhibitor	252166828	COMPOUND 4 [PMID: 12408711]
CASP9	842	ChemblInteractions	inhibitor	CHEMBL2105721	NIVOCASAN	NIVOCASAN	chembl:CHEMBL2105721	3.54
CASR	846	ChemblInteractions	modulator	CHEMBL2107572	TECALCET HYDROCHLORIDE	TECALCET HYDROCHLORIDE	chembl:CHEMBL2107572	3.98
CAST	831	NCI		STAUROSPORINE	STAUROSPORINE	STAUROSPORINE	chembl:CHEMBL388978	0.76
CAT	847	TTD		EUK-189	EUK-189
CATSPER1	117144	GuideToPharmacology	blocker	178101029	HC-056456
CATSPER2	117155	GuideToPharmacology	activator	135651539	PGE2	DINOPROSTONE	chembl:CHEMBL548	1.22
CATSPER3	347732	GuideToPharmacology	activator	178102065	PGF1Α
CATSPER4	378807	GuideToPharmacology	activator	178102065	PGF1Α
CAV1	857	NCI		ETHANOL	ETHANOL	ALCOHOL	chembl:CHEMBL545	0.74
CBFB	865	DTC		CYTARABINE HYDROCHLORIDE	CYTARABINE HYDROCHLORIDE	CYTARABINE HYDROCHLORIDE	chembl:CHEMBL1256472	0.66
CBL	867	JAX-CKB		Fasudil	Fasudil	FASUDIL	chembl:CHEMBL38380	0.71
CBLB	868	JAX-CKB		Fasudil	Fasudil	FASUDIL	chembl:CHEMBL38380	2.12
CBLC	23624	JAX-CKB		Olaparib	Olaparib	OLAPARIB	chembl:CHEMBL521686	4.71
CBR1	873	GuideToPharmacology	inhibitor	178102193	WEDELOLACTONE	WEDELOLACTONE	chembl:CHEMBL97453	0.96
CBR3	874	PharmGKB		daunorubicin	daunorubicin	DAUNORUBICIN	chembl:CHEMBL178	0.4
CBS	875	PharmGKB		l-methionine	l-methionine	METHIONINE	chembl:CHEMBL42336	25.46
CBX1	10951	DTC		BENSERAZIDE	BENSERAZIDE	BENSERAZIDE	chembl:CHEMBL1096979	0.07
CCHCR1	54535	PharmGKB		nevirapine	nevirapine	NEVIRAPINE	chembl:CHEMBL57	5.53
CCK	885	NCI		DIAZOXIDE	DIAZOXIDE	DIAZOXIDE	chembl:CHEMBL181	4.9
CCKAR	886	TTD		proglumide	proglumide	PROGLUMIDE	chembl:CHEMBL316561	7.96
CCKBR	887	PharmGKB		olanzapine	olanzapine	OLANZAPINE	chembl:CHEMBL715	0.09
CCL1	6346	NCI		ANTISENSE OLIGONUCLEOTIDES	ANTISENSE OLIGONUCLEOTIDES
CCL11	6356	NCI		TNF-ALPHA	TNF-ALPHA
CCL14	6358	NCI		RANTES	RANTES
CCL17	6361	NCI		FEXOFENADINE HYDROCHLORIDE	FEXOFENADINE HYDROCHLORIDE
CCL18	6362	NCI		IMMUNOMODULATORS	IMMUNOMODULATORS
CCL2	6347	TTD		NOX-E36	NOX-E36
CCL20	6364	TTD		GSK3050002	GSK3050002	GSK-3050002	chembl:CHEMBL4297967	63.65
CCL21	6366	NCI		ADENOVIRAL VECTOR	ADENOVIRAL VECTOR
CCL22	6367	NCI		RANTES	RANTES
CCL25	6370	NCI		TNF-ALPHA	TNF-ALPHA
CCL28	56477	NCI		ANTISERUM	ANTISERUM
CCL3	6348	NCI		INFLIXIMAB	INFLIXIMAB	INFLIXIMAB	chembl:CHEMBL1201581	3.18
CCL4	6351	NCI		EPO	EPO	EPOETIN ALFA	chembl:CHEMBL1201565	3.35
CCL5	6352	TTD		NI-0701	NI-0701
CCL7	6354	NCI		RU 486	RU 486
CCL8	6355	NCI		IL-1	IL-1
CCN1	3491	NCI		ANTISENSE OLIGONUCLEOTIDES	ANTISENSE OLIGONUCLEOTIDES
CCN2	1490	NCI		THROMBIN	THROMBIN	THROMBIN	chembl:CHEMBL2108110	0.28
CCNA2	890	NCI		ETHINYL ESTRADIOL	ETHINYL ESTRADIOL
CCNB1	891	DTC		PROTOAPIGENONE	PROTOAPIGENONE	PROTOAPIGENONE	chembl:CHEMBL414890	1.52
CCND1	595	NCI		NIFEDIPINE	NIFEDIPINE	NIFEDIPINE	chembl:CHEMBL193	0.12
CCND2	894	ClearityFoundationBiomarkers		BAY1000394	BAY1000394
CCND3	896	CIViC		PALBOCICLIB	PALBOCICLIB	PALBOCICLIB	chembl:CHEMBL189963	0.92
CCNE1	898	ClearityFoundationBiomarkers		DINACICLIB	DINACICLIB	DINACICLIB	chembl:CHEMBL2103840	4.24
CCNG1	900	TdgClinicalTrial		MX-DNG1	MX-DNG1
CCNK	8812	PharmGKB		fluorouracil	fluorouracil	FLUOROURACIL	chembl:CHEMBL185	0.2
CCR1	1230	DTC		4'-CHLORO-[2,2'6',2']TERPYRIDINE	4'-CHLORO-[2,2'6',2']TERPYRIDINE	CHEMBL2205805	chembl:CHEMBL2205805	25.46
CCR10	2826	GuideToPharmacology	antagonist	348353673	BI-6901
CCR2	729230	GuideToPharmacology	antagonist	178100489	GSK COMPOUND 34
CCR3	1232	GuideToPharmacology	agonist	135651654	CCL11
CCR4	1233	GuideToPharmacology	agonist	178100548	[125I]CCL17 (HUMAN)
CCR5	1234	ChemblInteractions	antagonist	CHEMBL1201187	MARAVIROC	MARAVIROC	chembl:CHEMBL1201187	27.58
CCR6	1235	NCI		TRAIL	TRAIL
CCR7	1236	GuideToPharmacology	agonist	135651670	CCL21
CCR8	1237	GuideToPharmacology	agonist	135651695	CCL8
CCR9	10803	TTD		MLN-3126	MLN-3126	MLN3126	chembl:CHEMBL3545268	63.65
CCRL2	9034	GuideToPharmacology	agonist	135651663	CCL19
CD14	929	TdgClinicalTrial		IC14	IC14	IC14	chembl:CHEMBL2109330	95.48
CD163	9332	NCI		GLUCOCORTICOID	GLUCOCORTICOID
CD19	930	TTD		CD19.CAR-aNKT cells	CD19.CAR-aNKT cells
CD1A	909	TEND		ANTITHYMOCYTE GLOBULIN	ANTITHYMOCYTE GLOBULIN
CD1D	912	DTC		KRN-7000	KRN-7000	RGI-7000	chembl:CHEMBL384200	190.95
CD2	914	GuideToPharmacology	inhibitor	178103393	ALEFACEPT	ALEFACEPT	chembl:CHEMBL1201571	106.09
CD200	4345	ChemblInteractions	inhibitor	CHEMBL1743067	SAMALIZUMAB	SAMALIZUMAB	chembl:CHEMBL1743067	190.95
CD22	933	GuideToPharmacology	antibody	223366010	MOXETUMOMAB PASUDOTOX
CD244	51744	NCI		IL-2	IL-2	ALDESLEUKIN	wikidata:Q20801763	4.9
CD247	919	NCI		5-AZACYTIDINE	5-AZACYTIDINE	AZACITIDINE	chembl:CHEMBL1489	1.25
CD248	57124	TTD		OntecizumabAmatuximab	OntecizumabAmatuximab
CD27	939	GuideToPharmacology		178101772	CD70
CD274	29126	FDA		Nivolumab	Nivolumab	NIVOLUMAB	chembl:CHEMBL2108738	2.12
CD276	80381	GuideToPharmacology	antibody	340590220	ENOBLITUZUMAB	ENOBLITUZUMAB	chembl:CHEMBL3545373	190.95
CD28	940	NCI		MPA	MPA	PROGESTERONE	chembl:CHEMBL103	0.29
CD33	945	GuideToPharmacology	antibody	329968375	VADASTUXIMAB TALIRINE
CD34	947	NCI		DIFFERENTIATING AGENTS	DIFFERENTIATING AGENTS
CD36	948	GuideToPharmacology	antagonist	404859035	PEPTIDE 5A
CD37	951	TTD		IMGN529	IMGN529	NARATUXIMAB EMTANSINE	chembl:CHEMBL2109268	31.83
CD38	952	TTD		CART-38 cells	CART-38 cells
CD3D	915	TdgClinicalTrial		NI-0401	NI-0401	FORALUMAB	chembl:CHEMBL1743020	6.06
CD3E	916	ChemblInteractions		CHEMBL1742992	BLINATUMOMAB	BLINATUMOMAB	chembl:CHEMBL1742992	2.73
CD3G	917	TdgClinicalTrial		OTELIXIZUMAB	OTELIXIZUMAB	OTELIXIZUMAB	chembl:CHEMBL1743053	1.63
CD4	920	TTD		Protein vaccines	Protein vaccines
CD40	958	TdgClinicalTrial		LUCATUMUMAB	LUCATUMUMAB	LUCATUMUMAB	chembl:CHEMBL1743038	2.89
CD40LG	959	TTD		BI 655064	BI 655064
CD44	960	NCI		GENTAMICIN	GENTAMICIN	GENTAMICIN	chembl:CHEMBL3039597	2.02
CD47	961	TdgClinicalTrial		ABT-510	ABT-510	ABT-510	chembl:CHEMBL386115	5.3
CD5	921	NCI		HMBA	HMBA
CD52	1043	GuideToPharmacology	antibody	178103376	ALEMTUZUMAB	ALEMTUZUMAB	chembl:CHEMBL1201587	509.21
CD55	1604	NCI		PD-98059	PD-98059	CHEMBL35482	chembl:CHEMBL35482	1.72
CD58	965	NCI		ALBUMIN	ALBUMIN	ALBUMIN HUMAN	chembl:CHEMBL1201451	4.24
CD59	966	NCI		MBL	MBL
CD6	923	ChemblInteractions		CHEMBL2109485	ONCOLYSIN CD6	ONCOLYSIN CD6	chembl:CHEMBL2109485	31.83
CD63	967	NCI		NONSTEROIDAL ANTI-INFLAMMATORY DRUGS	NONSTEROIDAL ANTI-INFLAMMATORY DRUGS
CD69	969	NCI		ANTITUMOR ANTIBIOTICS	ANTITUMOR ANTIBIOTICS
CD7	924	TTD		CD7.CAR/28zeta CAR T cells	CD7.CAR/28zeta CAR T cells
CD70	970	TTD		AMG 172	AMG 172
CD74	972	TdgClinicalTrial		MILATUZUMAB	MILATUZUMAB	MILATUZUMAB	chembl:CHEMBL1743040	318.26
CD79B	974	TTD		Polatuzumab vedotin	Polatuzumab vedotin
CD80	941	NCI		CTLA4-IG	CTLA4-IG	ABATACEPT	chembl:CHEMBL1201823	42.43
CD82	3732	NCI		NERVE GROWTH FACTOR	NERVE GROWTH FACTOR
CD83	9308	NCI		SULFASALAZINE	SULFASALAZINE	SULFASALAZINE	chembl:CHEMBL421	5.3
CD84	8832	PharmGKB		etanercept	etanercept	ETANERCEPT	chembl:CHEMBL1201572	6.7
CD86	942	NCI		PAMIDRONATE	PAMIDRONATE	PAMIDRONIC ACID	chembl:CHEMBL834	3.64
CD8A	925	TTD		Protein vaccines	Protein vaccines
CD9	928	NCI		PROPIONIBACTERIUM ACNES	PROPIONIBACTERIUM ACNES
CDA	978	NCI		CYTARABINE	CYTARABINE	CYTARABINE	chembl:CHEMBL803	2.96
CDC25A	993	DTC		3-(3-STIBONOPHENYL)PROPANOIC ACID	3-(3-STIBONOPHENYL)PROPANOIC ACID	CHEMBL2057662	chembl:CHEMBL2057662	63.65
CDC25B	994	TTD		Avastin+/-Tarceva	Avastin+/-Tarceva
CDC25C	995	NCI		CDDP	CDDP	CISPLATIN	chembl:CHEMBL11359	0.22
CDC37	11140	DTC		SODIUM MOLYBDATE	SODIUM MOLYBDATE	SODIUM MOLYBDATE	chembl:CHEMBL1801596	63.65
CDC42	998	DTC		SECRAMINE B	SECRAMINE B	SECRAMINE B	chembl:CHEMBL1222039	21.22
CDC42BPA	8476	DTC		TAE-684	TAE-684	TAE-684	chembl:CHEMBL509032	0.07
CDC42BPB	9578	GuideToPharmacology	inhibitor	249565884	A-443654	A-443654	chembl:CHEMBL379300	4.9
CDC5L	988	PharmGKB		gemcitabine	gemcitabine	GEMCITABINE	chembl:CHEMBL888	1.57
CDC7	8317	ChemblInteractions	inhibitor	CHEMBL3545321	NMS-1116354	NMS-1116354	chembl:CHEMBL3545321	9.79
CDH1	999	JAX-CKB		Volasertib	Volasertib	VOLASERTIB	chembl:CHEMBL1233528	8.49
CDH11	1009	TTD		RG6125	RG6125
CDH17	1015	NCI		TCDD	TCDD
CDH2	1000	TdgClinicalTrial		ADH-1	ADH-1	ADH-1	chembl:CHEMBL3818130	31.83
CDH23	64072	PharmGKB		methylphenidate	methylphenidate	METHYLPHENIDATE	chembl:CHEMBL796	2.83
CDH3	1001	TTD		PF-3732010	PF-3732010
CDH5	1003	TdgClinicalTrial		FX06	FX06
CDK1	983	TTD		RGB-286638	RGB-286638	RGB-286638	chembl:CHEMBL3545083	0.27
CDK10	8558	ChemblInteractions	inhibitor	CHEMBL488436	AZD-5438	AZD-5438	chembl:CHEMBL488436	0.64
CDK11B	984	ChemblInteractions	inhibitor	CHEMBL3544942	Roniciclib	RONICICLIB	chembl:CHEMBL3544942	0.8
CDK12	51755	GuideToPharmacology	inhibitor	375973251	CDK12 INHIBITOR 2
CDK13	8621	GuideToPharmacology	inhibitor	375973251	CDK12 INHIBITOR 2
CDK14	5218	ChemblInteractions	inhibitor	CHEMBL445813	AT-7519	AT-7519	chembl:CHEMBL445813	0.76
CDK15	65061	ChemblInteractions	inhibitor	CHEMBL3544942	Roniciclib	RONICICLIB	chembl:CHEMBL3544942	0.8
CDK16	5127	DTC	inhibitor	HESPERADIN	HESPERADIN	HESPERADIN	chembl:CHEMBL514409	0.32
CDK17	5128	ChemblInteractions	inhibitor	CHEMBL1230607	PHA-793887	PHA-793887	chembl:CHEMBL1230607	0.76
CDK18	5129	GuideToPharmacology	inhibitor	249565897	COMPOUND 77 [PMID: 24793884]
CDK19	23097	GuideToPharmacology	inhibitor	252827368	PEXIDARTINIB	PEXIDARTINIB	chembl:CHEMBL3813873	0.53
CDK2	1017	TTD		INOC-005	INOC-005
CDK20	23552	ChemblInteractions	inhibitor	CHEMBL3544942	Roniciclib	RONICICLIB	chembl:CHEMBL3544942	0.8
CDK3	1018	TTD		PMID26161698-Compound-17	PMID26161698-Compound-17
CDK4	1019	TTD		PD-332991	PD-332991
CDK5	1020	DTC		TAE-684	TAE-684	TAE-684	chembl:CHEMBL509032	0.01
CDK5R1	8851	DTC		DNDI1417165	DNDI1417165	CHEMBL1406948	chembl:CHEMBL1406948	1.82
CDK6	1021	GuideToPharmacology	inhibitor	178102290	AT-7519	AT-7519	chembl:CHEMBL445813	0.34
CDK7	1022	CancerCommons	inhibitor	SNS-032	SNS-032	BMS-387032	chembl:CHEMBL296468	0.82
CDK8	1024	DTC		ILORASERTIB	ILORASERTIB	ILORASERTIB	chembl:CHEMBL1980297	0.03
CDK9	1025	ChemblInteractions	inhibitor	CHEMBL14762	SELICICLIB	SELICICLIB	chembl:CHEMBL14762	1.02
CDKAL1	54901	PharmGKB		Dipeptidyl peptidase 4 (DPP-4) inhibitors	Dipeptidyl peptidase 4 (DPP-4) inhibitors
CDKL1	8814	GuideToPharmacology	inhibitor	249565840	COMPOUND 9B [PMID: 18986805]
CDKL2	8999	GuideToPharmacology	inhibitor	249565786	URMC-099
CDKN1A	1026	NCI		ANTIMETABOLITE	ANTIMETABOLITE
CDKN1B	1027	NCI		TCDD	TCDD
CDKN1C	1028	NCI		HISTONE DEACETYLASE INHIBITOR	HISTONE DEACETYLASE INHIBITOR
CDKN2A	1029	JAX-CKB		ON-01910	ON-01910	RIGOSERTIB	chembl:CHEMBL1241855	0.67
CDKN2B	1030	CIViC		PALBOCICLIB	PALBOCICLIB	PALBOCICLIB	chembl:CHEMBL189963	2.77
CDKN2B-AS1	100048912	PharmGKB		Antiinflammatory agents, non-steroids	Antiinflammatory agents, non-steroids
CDKN2C	1031	NCI		ANTISENSE OLIGONUCLEOTIDES	ANTISENSE OLIGONUCLEOTIDES
CDKN2D	1032	NCI		5-AZA-2&APOS;-DEOXYCYTIDINE	5-AZA-2&APOS;-DEOXYCYTIDINE
CDKN3	1033	ChemblInteractions	inhibitor	CHEMBL3544942	Roniciclib	RONICICLIB	chembl:CHEMBL3544942	0.8
CDS1	1040	ChemblInteractions	inhibitor	CHEMBL3544911	PREXASERTIB	PREXASERTIB	chembl:CHEMBL3544911	6.37
CDSN	1041	PharmGKB		carboplatin	carboplatin	CARBOPLATIN	chembl:CHEMBL1351	0.81
CDX2	1045	NCI		TPN	TPN
CEACAM1	634	NCI		CHEMOKINES	CHEMOKINES
CEACAM3	1084	TTD		Arcitumomab	Arcitumomab	ARCITUMOMAB	chembl:CHEMBL2108253	31.83
CEACAM5	1048	NCI		GENISTEIN	GENISTEIN	GENISTEIN	chembl:CHEMBL44	0.47
CEACAM6	4680	NCI		ANTISERUM	ANTISERUM
CEACAM7	1087	NCI		IFN	IFN
CEBPA	1050	CIViC		OICR-9429	OICR-9429
CECR2	27443	GuideToPharmacology	inhibitor	252827481	COMPOUND 50 [PMID: 24313754]
CEL	1056	TTD		Bucelipase alfa	Bucelipase alfa
CELA1	1990	TTD		Alpha 1-PI	Alpha 1-PI
CELF4	56853	PharmGKB		iloperidone	iloperidone	ILOPERIDONE	chembl:CHEMBL14376	8.49
CELSR2	1952	PharmGKB		hmg coa reductase inhibitors	hmg coa reductase inhibitors
CENPE	1062	TALC	inhibitor	GSK-923295	GSK-923295
CEP43	11116	PharmGKB		brivanib	brivanib	BRIVANIB	chembl:CHEMBL377300	11.57
CEP68	23177	PharmGKB		aspirin	aspirin	ASPIRIN	chembl:CHEMBL25	0.87
CEP72	55722	PharmGKB		vincristine	vincristine	VINCRISTINE	chembl:CHEMBL90555	2.19
CERK	64781	GuideToPharmacology	inhibitor	178103280	NVP 231
CERKL	375298	PharmGKB		iloperidone	iloperidone	ILOPERIDONE	chembl:CHEMBL14376	8.49
CERS6	253782	PharmGKB		Tumor necrosis factor alpha (TNF-alpha) inhibitors	Tumor necrosis factor alpha (TNF-alpha) inhibitors
CES1	1066	PharmGKB		clopidogrel	clopidogrel	CLOPIDOGREL	chembl:CHEMBL1771	1.45
CES1P1	51716	PharmGKB		clopidogrel	clopidogrel	CLOPIDOGREL	chembl:CHEMBL1771	3.18
CES2	8824	PharmGKB		SN-38	SN-38	7-ETHYL-10-HYDROXYCAMPTOTHECIN	chembl:CHEMBL837	1.18
CETP	1071	TTD		DRL-17822	DRL-17822
CFAP44	55779	PharmGKB		hmg coa reductase inhibitors	hmg coa reductase inhibitors
CFB	629	GuideToPharmacology	inhibitor	252166853	COMPOUND 51 [PMID: 19743866]
CFD	1675	GuideToPharmacology	antibody	252166506	LAMPALIZUMAB	LAMPALIZUMAB	chembl:CHEMBL2109408	63.65
CFH	3075	PharmGKB		photodynamic therapy	photodynamic therapy
CFHR4	10877	PharmGKB		phenytoin	phenytoin	PHENYTOIN	chembl:CHEMBL16	1.63
CFI	3426	NCI		TGFBETA1	TGFBETA1
CFL1	1072	DTC		SERTRALINE	SERTRALINE	SERTRALINE	chembl:CHEMBL809	0.76
CFLAR	8837	DTC		BAY-11-7085	BAY-11-7085	BAY-11-7085	chembl:CHEMBL270299	1.52
CFTR	1080	PharmGKB		ivacaftor / tezacaftor	ivacaftor / tezacaftor
CGA	1081	NCI		VINBLASTINE	VINBLASTINE	VINBLASTINE	chembl:CHEMBL159	1.41
CGB5	93659	NCI		NORETHINDRONE	NORETHINDRONE	NORETHINDRONE	chembl:CHEMBL1162	4.71
CH25H	9023	ChemblInteractions	inhibitor	CHEMBL281764	TABIMORELIN	TABIMORELIN	chembl:CHEMBL281764	10.61
CHAT	1103	NCI		PILOCARPINE	PILOCARPINE	PILOCARPINE	chembl:CHEMBL550	0.91
CHD1	1105	TdgClinicalTrial		EPIRUBICIN	EPIRUBICIN	EPIRUBICIN	chembl:CHEMBL417	8.49
CHD4	1108	PharmGKB		vorinostat	vorinostat	VORINOSTAT	chembl:CHEMBL98	2.77
CHEK1	1111	GuideToPharmacology	inhibitor	223366046	AZD7762	AZD-7762	chembl:CHEMBL2041933	1.77
CHEK2	11200	GuideToPharmacology	inhibitor	336446935	PREXASERTIB	PREXASERTIB	chembl:CHEMBL3544911	0.49
CHI3L1	1116	NCI		ANTI-INFLAMMATORY DRUGS	ANTI-INFLAMMATORY DRUGS
CHIA	27159	PharmGKB		aspirin	aspirin	ASPIRIN	chembl:CHEMBL25	0.87
CHKA	1119	TTD		TCD-717	TCD-717	TCD-717	chembl:CHEMBL3545084	63.65
CHN2	1124	PharmGKB		fluorouracil	fluorouracil	FLUOROURACIL	chembl:CHEMBL185	1.21
CHPT1	56994	PharmGKB		lamivudine	lamivudine	LAMIVUDINE	chembl:CHEMBL141	2.45
CHRM1	1128	TEND		BENZQUINAMIDE	BENZQUINAMIDE	BENZQUINAMIDE	chembl:CHEMBL1201250	0.25
CHRM2	1129	TdgClinicalTrial		DOXACURIUM	DOXACURIUM	DOXACURIUM	chembl:CHEMBL1237123	1.92
CHRM3	1131	GuideToPharmacology	agonist	135652666	ARECOLINE	ARECOLINE	chembl:CHEMBL7303	0.32
CHRM4	1132	GuideToPharmacology	antagonist	178103926	UMECLIDINIUM	UMECLIDINIUM	chembl:CHEMBL1187833	0.36
CHRM5	1133	GuideToPharmacology	agonist	135650728	NNC 11-1607
CHRNA1	1134	ChemblInteractions	antagonist	CHEMBL1200641	CISATRACURIUM BESYLATE	CISATRACURIUM BESYLATE	chembl:CHEMBL1200641	0.53
CHRNA10	57053	GuideToPharmacology	antagonist	135652718	STRYCHNINE	STRYCHNINE	chembl:CHEMBL227934	1.06
CHRNA2	1135	TdgClinicalTrial		GANTACURIUM	GANTACURIUM	GANTACURIUM	chembl:CHEMBL1182997	3.18
CHRNA3	1136	ChemblInteractions	agonist	CHEMBL3545353	TC-6499	TC-6499	chembl:CHEMBL3545353	0.8
CHRNA4	1137	TTD		RPI-MN	RPI-MN
CHRNA5	1138	ChemblInteractions	partial agonist	CHEMBL127071	POZANICLINE	POZANICLINE	chembl:CHEMBL127071	3.98
CHRNA6	8973	GuideToPharmacology	antagonist	178100811	Α-CONOTOXIN PIA
CHRNA7	1139	GuideToPharmacology	antagonist	336446923	ATRACURIUM	ATRACURIUM	chembl:CHEMBL1360	0.29
CHRNA9	55584	GuideToPharmacology	antagonist	329968412	RGIA4
CHRNB1	1140	ChemblInteractions	antagonist	CHEMBL1200993	GALLAMINE TRIETHIODIDE	GALLAMINE TRIETHIODIDE	chembl:CHEMBL1200993	0.65
CHRNB2	1141	ChemblInteractions	agonist	CHEMBL3	NICOTINE	NICOTINE	chembl:CHEMBL3	1.06
CHRNB4	1143	PharmGKB		cotinine	cotinine	COTININE	chembl:CHEMBL578211	0.49
CHRND	1144	ChemblInteractions	antagonist	CHEMBL1687	TUBOCURARINE CHLORIDE	TUBOCURARINE CHLORIDE	chembl:CHEMBL1687	0.91
CHRNE	1145	ChemblInteractions	antagonist	CHEMBL1200722	PIPECURONIUM BROMIDE	PIPECURONIUM BROMIDE	chembl:CHEMBL1200722	0.91
CHRNG	1146	ChemblInteractions	antagonist	CHEMBL1200648	ROCURONIUM BROMIDE	ROCURONIUM BROMIDE	chembl:CHEMBL1200648	0.76
CHST1	8534	PharmGKB		imatinib	imatinib	IMATINIB	chembl:CHEMBL941	1.99
CHST11	50515	NCI		CHONDROITIN SULFATE	CHONDROITIN SULFATE
CHST3	9469	PharmGKB		thalidomide	thalidomide	THALIDOMIDE	chembl:CHEMBL468	1.82
CHUK	1147	DTC		N-(3-OXODODECANOYL)HOMOSERINELACTONE	N-(3-OXODODECANOYL)HOMOSERINELACTONE	CHEMBL8483	chembl:CHEMBL8483	2.12
CHURC1	91612	PharmGKB		methylphenidate	methylphenidate	METHYLPHENIDATE	chembl:CHEMBL796	2.83
CIC	23152	CIViC		TRAMETINIB	TRAMETINIB	TRAMETINIB	chembl:CHEMBL2103875	1.01
CIP2A	57650	CIViC		GEMCITABINE	GEMCITABINE	GEMCITABINE	chembl:CHEMBL888	1.57
CISH	1154	NCI		EPO	EPO	EPOETIN ALFA	chembl:CHEMBL1201565	6.7
CKM	1158	NCI		SALT	SALT	VOLANESORSEN SODIUM	chembl:CHEMBL3544989	5.3
CLC	1178	TTD		TM-601	TM-601	CHLOROTOXIN	chembl:CHEMBL4298122	21.22
CLCA1	1179	TdgClinicalTrial		TALNIFLUMATE	TALNIFLUMATE	TALNIFLUMATE	chembl:CHEMBL1081506	63.65
CLCC1	23155	PharmGKB		opioids	opioids
CLCN1	1180	GuideToPharmacology	blocker	178100935	9-ANTHROIC ACID
CLCN2	1181	ChemblInteractions		CHEMBL1201134	LUBIPROSTONE	LUBIPROSTONE	chembl:CHEMBL1201134	148.52
CLCN3	1182	GuideToPharmacology	blocker	178101102	PHLORETIN	PHLORETIN	chembl:CHEMBL45068	0.84
CLCN4	1183	GuideToPharmacology	blocker	135652747	ZN2+
CLCN6	1185	GuideToPharmacology	blocker	178100996	DIDS
CLCN7	1186	GuideToPharmacology	blocker	178100996	DIDS
CLCNKA	1187	TEND		NIFLUMIC ACID	NIFLUMIC ACID
CLCNKB	1188	GuideToPharmacology	activator	135650716	NIFLUMIC ACID
CLDN18	51208	GuideToPharmacology	antibody	315661285	IMAB362	ZOLBETUXIMAB	chembl:CHEMBL2109427	190.95
CLEC12A	160364	GuideToPharmacology	antibody	384403634	TEPODITAMAB
CLEC4C	170482	ChemblInteractions	inhibitor	CHEMBL3833308	BIIB059	BIIB059	chembl:CHEMBL3833308	63.65
CLEC4E	26253	GuideToPharmacology	agonist	329968423	GLCC14C18
CLK1	1195	GuideToPharmacology	inhibitor	249565795	COMPOUND 2 [PMID: 22560567]
CLK2	1196	DTC		GATIFLOXACIN	GATIFLOXACIN	GATIFLOXACIN	chembl:CHEMBL31	0.44
CLK3	1198	DTC		HARMINE	HARMINE	HARMINE	chembl:CHEMBL269538	4.24
CLK4	57396	DTC		TAE-684	TAE-684	TAE-684	chembl:CHEMBL509032	0.01
CLNK	116449	PharmGKB		Antihypertensives	Antihypertensives
CLOCK	9575	PharmGKB		salbutamol	salbutamol	ALBUTEROL	chembl:CHEMBL714	10.61
CLU	1191	TdgClinicalTrial		OGX-011	OGX-011	CUSTIRSEN SODIUM	chembl:CHEMBL2219773	42.43
CMA1	1215	GuideToPharmacology	inhibitor	178103177	JNJ-10311795	CHEMBL374027	chembl:CHEMBL374027	63.65
CMKLR1	1240	GuideToPharmacology	agonist	178100364	RESOLVIN E1
CMKLR2	2825	GuideToPharmacology	agonist	135651892	CHEMERIN
CMPK1	51727	PharmGKB		lamivudine	lamivudine	LAMIVUDINE	chembl:CHEMBL141	0.82
CMTM8	152189	PharmGKB		methylphenidate	methylphenidate	METHYLPHENIDATE	chembl:CHEMBL796	2.83
CNGA1	1259	TTD		dequalinium	dequalinium	DEQUALINIUM	chembl:CHEMBL333826	15.91
CNGA2	1260	TTD		dequalinium	dequalinium	DEQUALINIUM	chembl:CHEMBL333826	10.61
CNGA3	1261	GuideToPharmacology	activator	135651452	CYCLIC AMP
CNPY4	245812	PharmGKB		Tumor necrosis factor alpha (TNF-alpha) inhibitors	Tumor necrosis factor alpha (TNF-alpha) inhibitors
CNR1	1268	TTD		Purine derivative 1	Purine derivative 1
CNR2	1269	TTD		Adamantyl derivative 1	Adamantyl derivative 1
CNTF	1270	TTD		NT-501 CNTF	NT-501 CNTF
CNTFR	1271	TTD		PegCNTF	PegCNTF
COIL	8161	NCI		EGCG	EGCG	EPIGALOCATECHIN GALLATE	chembl:CHEMBL297453	4.9
COL11A1	1301	ChemblInteractions		CHEMBL2095222	OCRIPLASMIN	OCRIPLASMIN	chembl:CHEMBL2095222	0.86
COL11A2	1302	ChemblInteractions		CHEMBL2108709	COLLAGENASE CLOSTRIDIUM HISTOLYTICUM	COLLAGENASE CLOSTRIDIUM HISTOLYTICUM	chembl:CHEMBL2108709	1.14
COL15A1	1306	ChemblInteractions		CHEMBL2108709	COLLAGENASE CLOSTRIDIUM HISTOLYTICUM	COLLAGENASE CLOSTRIDIUM HISTOLYTICUM	chembl:CHEMBL2108709	1.14
COL18A1	80781	NCI		CSF	CSF
COL1A1	1277	ChemblInteractions		CHEMBL2108709	COLLAGENASE CLOSTRIDIUM HISTOLYTICUM	COLLAGENASE CLOSTRIDIUM HISTOLYTICUM	chembl:CHEMBL2108709	2.27
COL1A2	1278	TTD		Solubilized type 1 native bovine collagen	Solubilized type 1 native bovine collagen
COL22A1	169044	PharmGKB		salbutamol	salbutamol	ALBUTEROL	chembl:CHEMBL714	10.61
COL24A1	255631	ChemblInteractions		CHEMBL2108709	COLLAGENASE CLOSTRIDIUM HISTOLYTICUM	COLLAGENASE CLOSTRIDIUM HISTOLYTICUM	chembl:CHEMBL2108709	1.14
COL26A1	136227	PharmGKB		aspirin	aspirin	ASPIRIN	chembl:CHEMBL25	0.87
COL27A1	85301	ChemblInteractions		CHEMBL2095222	OCRIPLASMIN	OCRIPLASMIN	chembl:CHEMBL2095222	0.86
COL28A1	340267	ChemblInteractions		CHEMBL2095222	OCRIPLASMIN	OCRIPLASMIN	chembl:CHEMBL2095222	0.86
COL2A1	1280	TEND		COLLAGENASE	COLLAGENASE	COLLAGENASE CLOSTRIDIUM HISTOLYTICUM	chembl:CHEMBL2108709	2.27
COL3A1	1281	ChemblInteractions		CHEMBL2108709	COLLAGENASE CLOSTRIDIUM HISTOLYTICUM	COLLAGENASE CLOSTRIDIUM HISTOLYTICUM	chembl:CHEMBL2108709	2.27
COL4A1	1282	ChemblInteractions		CHEMBL2095222	OCRIPLASMIN	OCRIPLASMIN	chembl:CHEMBL2095222	0.86
COL4A2	1284	TTD		NLG919	NLG919	NAVOXIMOD	chembl:CHEMBL3989951	7.07
COL4A3	1285	ChemblInteractions		CHEMBL2108709	COLLAGENASE CLOSTRIDIUM HISTOLYTICUM	COLLAGENASE CLOSTRIDIUM HISTOLYTICUM	chembl:CHEMBL2108709	1.14
COL4A4	1286	ChemblInteractions		CHEMBL2095222	OCRIPLASMIN	OCRIPLASMIN	chembl:CHEMBL2095222	0.86
COL4A5	1287	ChemblInteractions		CHEMBL2108709	COLLAGENASE CLOSTRIDIUM HISTOLYTICUM	COLLAGENASE CLOSTRIDIUM HISTOLYTICUM	chembl:CHEMBL2108709	1.14
COL4A6	1288	ChemblInteractions		CHEMBL2095222	OCRIPLASMIN	OCRIPLASMIN	chembl:CHEMBL2095222	0.86
COL5A1	1289	ChemblInteractions		CHEMBL2095222	OCRIPLASMIN	OCRIPLASMIN	chembl:CHEMBL2095222	0.86
COL5A2	1290	ChemblInteractions		CHEMBL2095222	OCRIPLASMIN	OCRIPLASMIN	chembl:CHEMBL2095222	0.86
COL5A3	50509	ChemblInteractions		CHEMBL2095222	OCRIPLASMIN	OCRIPLASMIN	chembl:CHEMBL2095222	0.86
COL6A1	1291	ChemblInteractions		CHEMBL2108709	COLLAGENASE CLOSTRIDIUM HISTOLYTICUM	COLLAGENASE CLOSTRIDIUM HISTOLYTICUM	chembl:CHEMBL2108709	1.14
COL6A2	1292	ChemblInteractions		CHEMBL2108709	COLLAGENASE CLOSTRIDIUM HISTOLYTICUM	COLLAGENASE CLOSTRIDIUM HISTOLYTICUM	chembl:CHEMBL2108709	1.14
COL6A3	1293	ChemblInteractions		CHEMBL2108709	COLLAGENASE CLOSTRIDIUM HISTOLYTICUM	COLLAGENASE CLOSTRIDIUM HISTOLYTICUM	chembl:CHEMBL2108709	1.14
COL6A5	256076	ChemblInteractions		CHEMBL2108709	COLLAGENASE CLOSTRIDIUM HISTOLYTICUM	COLLAGENASE CLOSTRIDIUM HISTOLYTICUM	chembl:CHEMBL2108709	1.14
COL6A6	131873	ChemblInteractions		CHEMBL2095222	OCRIPLASMIN	OCRIPLASMIN	chembl:CHEMBL2095222	0.86
COMT	1312	PharmGKB		fluvoxamine	fluvoxamine	FLUVOXAMINE	chembl:CHEMBL814	0.31
COP1	64326	TTD		Flecainide	Flecainide	FLECAINIDE	chembl:CHEMBL652	1.82
COQ2	27235	PharmGKB		atorvastatin	atorvastatin	ATORVASTATIN	chembl:CHEMBL1487	1.06
COQ8B	79934	PharmGKB		Immunoglobulins	Immunoglobulins
CORO7	79585	PharmGKB		methylphenidate	methylphenidate	METHYLPHENIDATE	chembl:CHEMBL796	2.83
CORT	1325	NCI		GLUCAGON	GLUCAGON	GLUCAGON	chembl:CHEMBL266481	12.73
CP	1356	NCI		DEXRAZOXANE	DEXRAZOXANE	DEXRAZOXANE	chembl:CHEMBL1738	1.52
CPA1	1357	GuideToPharmacology	inhibitor	252166827	COMPOUND 1B [PMID: 18078750]
CPA2	1358	PharmGKB		asparaginase	asparaginase	ASPARAGINASE	chembl:CHEMBL2108989	8.49
CPA6	57094	PharmGKB		metformin	metformin	METFORMIN	chembl:CHEMBL1431	3.35
CPB1	1360	GuideToPharmacology	inhibitor	252166875	COMPOUND 3 [PMID: 14640538]
CPB2	1361	TTD		UK-396082	UK-396082	UK-396,082	chembl:CHEMBL398110	63.65
CPD	1362	NCI		ANTISERUM	ANTISERUM
CPM	1368	GuideToPharmacology	inhibitor	252166875	COMPOUND 3 [PMID: 14640538]
CPN1	1369	GuideToPharmacology	inhibitor	252166856	SQ-24,798
CPOX	1371	FDA		Givosiran	Givosiran	GIVOSIRAN	chembl:CHEMBL4297760	42.43
CPS1	1373	PharmGKB		sodium phenylbutyrate	sodium phenylbutyrate
CPT1A	1374	TEND		PERHEXILINE	PERHEXILINE	PERHEXILINE	chembl:CHEMBL75880	81.84
CPT1B	1375	TTD		Levacecarnine hci	Levacecarnine hci
CPT2	1376	TEND		PERHEXILINE	PERHEXILINE	PERHEXILINE	chembl:CHEMBL75880	45.47
CR1	1378	PharmGKB		eculizumab	eculizumab	ECULIZUMAB	chembl:CHEMBL1201828	21.22
CR2	1380	NCI		ADENOVIRUS VECTOR	ADENOVIRUS VECTOR
CRABP2	1382	NCI		RETINOID	RETINOID
CRAT	1384	TdgClinicalTrial		PROPIONYL-L-CARNITINE	PROPIONYL-L-CARNITINE
CRBN	51185	ChemblInteractions	inhibitor	CHEMBL43452	POMALIDOMIDE	POMALIDOMIDE	chembl:CHEMBL43452	18.56
CREB1	1385	PharmGKB		citalopram	citalopram	CITALOPRAM	chembl:CHEMBL549	1.4
CREBBP	1387	DTC		(-)-ROLIPRAM	(-)-ROLIPRAM	(-)-ROLIPRAM	chembl:CHEMBL430893	1.06
CRH	1392	NCI		NALOXONE	NALOXONE	NALOXONE	chembl:CHEMBL80	5.79
CRHBP	1393	PharmGKB		ethanol	ethanol	ALCOHOL	chembl:CHEMBL545	1.48
CRHR1	1394	GuideToPharmacology	antagonist	178100512	SSR125543A
CRHR2	1395	NCI		INSULIN	INSULIN	INSULIN	chembl:CHEMBL1201631	0.5
CRISPLD2	83716	PharmGKB		dexamethasone	dexamethasone	DEXAMETHASONE	chembl:CHEMBL384467	1.52
CRKL	1399	CIViC		GEFITINIB	GEFITINIB	GEFITINIB	chembl:CHEMBL939	0.94
CRLF2	64109	CIViC		JAK INHIBITOR I	JAK INHIBITOR I
CRMP1	1400	NCI		METHIMAZOLE	METHIMAZOLE	METHIMAZOLE	chembl:CHEMBL1515	7.07
CROT	54677	TdgClinicalTrial		PROPIONYL-L-CARNITINE	PROPIONYL-L-CARNITINE
CRP	1401	PharmGKB		rosuvastatin	rosuvastatin	ROSUVASTATIN	chembl:CHEMBL1496	3.26
CRTC1	23373	ClearityFoundationClinicalTrial		XL765	XL765
CRTC2	200186	ClearityFoundationClinicalTrial		PKI-587	PKI-587	GEDATOLISIB	chembl:CHEMBL592445	0.44
CRY1	1407	GuideToPharmacology		252166810	KL044
CRYBG2	55057	PharmGKB		opioids	opioids
CRYGD	1421	TTD		HE3235	HE3235	HE3235	chembl:CHEMBL3545237	15.91
CRYZ	1429	DTC		2'-HYDROXYCHALCONE	2'-HYDROXYCHALCONE	2'-HYDROXYCHALCONE	chembl:CHEMBL32147	21.22
CSF1	1435	TTD		Emactuzumab	Emactuzumab	EMACTUZUMAB	chembl:CHEMBL3545370	15.91
CSF1R	1436	GuideToPharmacology	inhibitor	178102292	CEDIRANIB	CEDIRANIB	chembl:CHEMBL491473	0.05
CSF2	1437	NCI		NORDIHYDROGUAIARETIC ACID	NORDIHYDROGUAIARETIC ACID
CSF2RA	1438	ChemblInteractions	agonist	CHEMBL1201670	SARGRAMOSTIM	SARGRAMOSTIM	chembl:CHEMBL1201670	47.74
CSF2RB	1439	TTD		TPI ASM8	TPI ASM8
CSF3	1440	TdgClinicalTrial		TALABOSTAT	TALABOSTAT	TALABOSTAT	chembl:CHEMBL67279	3.18
CSF3R	1441	TTD		Filgrastim-SNDZ	Filgrastim-SNDZ	FILGRASTIM	chembl:CHEMBL1201567	8.27
CSH1	1442	NCI		MARIJUANA	MARIJUANA
CSK	1445	GuideToPharmacology	inhibitor	223365983	RIVOCERANIB	RIVOCERANIB	chembl:CHEMBL3186534	5.3
CSMD1	64478	PharmGKB		oxaliplatin	oxaliplatin	OXALIPLATIN	chembl:CHEMBL414804	1.72
CSNK1A1	1452	DTC		SP-600125	SP-600125	SP-600125	chembl:CHEMBL1725279	0.04
CSNK1D	1453	DTC		SB-203580	SB-203580	SB-203580	chembl:CHEMBL10	0.11
CSNK1E	1454	GuideToPharmacology	inhibitor	310264697	UMBRALISIB	UMBRALISIB	chembl:CHEMBL3948730	4.55
CSNK1G1	53944	GuideToPharmacology	inhibitor	249565843	COMPOUND 33 [PMID: 19364658]
CSNK1G2	1455	DTC		PHA-767491	PHA-767491	CHEMBL225519	chembl:CHEMBL225519	0.08
CSNK1G3	1456	DTC		TAK-715	TAK-715	TAK-715	chembl:CHEMBL363648	0.53
CSNK2A1	1457	GuideToPharmacology	inhibitor	249565806	SILMITASERTIB	SILMITASERTIB	chembl:CHEMBL1230165	3.18
CSNK2A2	1459	TTD		US8791257, 17	US8791257, 17
CSNK2A3	283106	PharmGKB		cisplatin	cisplatin	CISPLATIN	chembl:CHEMBL11359	0.88
CSPG4	1464	NCI		TPA	TPA	ALTEPLASE	chembl:CHEMBL1201593	6.7
CSRNP3	80034	PharmGKB		Bisphosphonates	Bisphosphonates
CSRP3	8048	PharmGKB		Tumor necrosis factor alpha (TNF-alpha) inhibitors	Tumor necrosis factor alpha (TNF-alpha) inhibitors
CST3	1471	NCI		DIGOXIN	DIGOXIN	DIGOXIN	chembl:CHEMBL1751	1.87
CST4	1472	NCI		ANTISERUM	ANTISERUM
CST5	1473	PharmGKB		Tumor necrosis factor alpha (TNF-alpha) inhibitors	Tumor necrosis factor alpha (TNF-alpha) inhibitors
CTAG1B	1485	NCI		TUMOR ANTIGEN	TUMOR ANTIGEN
CTAG2	30848	CIViC		AUTOLOGOUS ANTI-NY-ESO-1/LAGE-1 TCR-TRANSDUCED C259 T LYMPHOCYTES GSK3377794	AUTOLOGOUS ANTI-NY-ESO-1/LAGE-1 TCR-TRANSDUCED C259 T LYMPHOCYTES GSK3377794
CTDSP1	58190	DTC		GNF-PF-3060	GNF-PF-3060	CHEMBL581449	chembl:CHEMBL581449	3.35
CTF1	1489	TTD		Cardiotrophin-1	Cardiotrophin-1
CTH	1491	PharmGKB		busulfan	busulfan	BUSULFAN	chembl:CHEMBL820	2.5
CTLA4	1493	TALC	antibody	TREMELIMUMAB	TREMELIMUMAB	TREMELIMUMAB	chembl:CHEMBL2108658	21.22
CTNNA2	1496	PharmGKB		Tumor necrosis factor alpha (TNF-alpha) inhibitors	Tumor necrosis factor alpha (TNF-alpha) inhibitors
CTNNA3	29119	PharmGKB		antidepressants	antidepressants
CTNNB1	1499	JAX-CKB		NVP-TNKS656	NVP-TNKS656
CTNNBL1	56259	TTD		Beta-acetyldigoxin	Beta-acetyldigoxin	ACETYLDIGOXIN	chembl:CHEMBL2074725	31.83
CTPS1	1503	TTD		Cyclopentenylcytosine	Cyclopentenylcytosine
CTRC	11330	TTD		AC1LCOK0	AC1LCOK0
CTSA	5476	TTD		SAR164653	SAR164653
CTSB	1508	TTD		Dimethoxybenzylidene-2-thio-imidazole-4-one derivative 1	Dimethoxybenzylidene-2-thio-imidazole-4-one derivative 1
CTSC	1075	GuideToPharmacology	inhibitor	252166823	COMPOUND 3D [PMID: 3941405]
CTSD	1509	NCI		STREPTOZOTOCIN	STREPTOZOTOCIN	STREPTOZOCIN	chembl:CHEMBL1651906	2.77
CTSE	1510	GuideToPharmacology	inhibitor	178103180	COMPOUND 2 [PMID: 8410973]
CTSF	8722	TTD		PMID27998201-Compound-12	PMID27998201-Compound-12
CTSG	1511	TTD		JNJ-10311795	JNJ-10311795	CHEMBL374027	chembl:CHEMBL374027	10.61
CTSH	1512	GuideToPharmacology	inhibitor	336446936	COMPOUND 1E [PMID: 27285276]
CTSK	1513	TTD		PMID25399719-Compound-17	PMID25399719-Compound-17
CTSL	1514	TTD		PMID27998201-Compound-6	PMID27998201-Compound-6
CTSO	1519	ChemblInteractions	inhibitor	CHEMBL481611	ODANACATIB	ODANACATIB	chembl:CHEMBL481611	15.91
CTSS	1520	TTD		PMID27998201-Compound-7	PMID27998201-Compound-7
CTSV	1515	GuideToPharmacology	inhibitor	252166762	CITIBRASINE	CITIBRASINE	chembl:CHEMBL1668599	31.83
CTSZ	1522	GuideToPharmacology	inhibitor	178103092	ODANACATIB	ODANACATIB	chembl:CHEMBL481611	15.91
CUBN	8029	NCI		ANTISERUM	ANTISERUM
CUL4A	8451	ChemblInteractions	inhibitor	CHEMBL848	LENALIDOMIDE	LENALIDOMIDE	chembl:CHEMBL848	1.52
CUX2	23316	PharmGKB		rifampin	rifampin	RIFAMPIN	chembl:CHEMBL374478	3.03
CX3CL1	6376	NCI		COMPLETE FREUND&APOS;S ADJUVANT	COMPLETE FREUND&APOS;S ADJUVANT
CX3CR1	1524	GuideToPharmacology	agonist	178100560	[125I]CX3CL1 (HUMAN)
CXCL10	3627	NCI		RITONAVIR	RITONAVIR	RITONAVIR	chembl:CHEMBL163	0.53
CXCL12	6387	PharmGKB		fludarabine	fludarabine	FLUDARABINE	chembl:CHEMBL1568	0.91
CXCL13	10563	PharmGKB		rituximab	rituximab	RITUXIMAB	chembl:CHEMBL1201576	9.09
CXCL2	2920	NCI		BCG	BCG	BCG VACCINE	wikidata:Q798309	2.12
CXCL5	6374	PharmGKB		hmg coa reductase inhibitors	hmg coa reductase inhibitors
CXCL8	3576	NCI		METHIMAZOLE	METHIMAZOLE	METHIMAZOLE	chembl:CHEMBL1515	0.13
CXCR1	3577	GuideToPharmacology	allosteric modulator	252166706	REPARIXIN	REPARIXIN	chembl:CHEMBL191413	19.1
CXCR2	3579	GuideToPharmacology	agonist	178100555	[125I]CXCL5 (HUMAN)
CXCR3	2833	GuideToPharmacology	agonist	178100556	[125I]CXCL10 (HUMAN)
CXCR4	7852	TALC	antagonist	LY 2510924	LY 2510924
CXCR5	643	TTD		SAR113244	SAR113244
CXCR6	10663	GuideToPharmacology	agonist	178100558	[125I]CXCL16 (HUMAN)
CXXC4	80319	PharmGKB		Platinum compounds	Platinum compounds
CYB5R1	51706	PharmGKB		primaquine	primaquine	PRIMAQUINE	chembl:CHEMBL506	2.65
CYB5R2	51700	PharmGKB		primaquine	primaquine	PRIMAQUINE	chembl:CHEMBL506	2.65
CYB5R3	1727	PharmGKB		methylene blue	methylene blue
CYB5R4	51167	PharmGKB		rasburicase	rasburicase	RASBURICASE	chembl:CHEMBL1201594	4.24
CYBA	1535	PharmGKB		simvastatin	simvastatin	SIMVASTATIN	chembl:CHEMBL1064	0.79
CYBB	1536	DTC		APIGENIN	APIGENIN	APIGENIN	chembl:CHEMBL28	1.57
CYCSP5	360158	PharmGKB		allopurinol	allopurinol	ALLOPURINOL	chembl:CHEMBL1467	3.29
CYP11A1	1583	TTD		Aminoglutethimide	Aminoglutethimide	AMINOGLUTETHIMIDE	chembl:CHEMBL488	22.73
CYP11B1	1584	ChemblInteractions	inhibitor	CHEMBL1670	MITOTANE	MITOTANE	chembl:CHEMBL1670	5.97
CYP11B2	1585	PharmGKB		benazepril	benazepril	BENAZEPRIL	chembl:CHEMBL838	3.03
CYP17A1	1586	GuideToPharmacology	inhibitor	252166838	GALETERONE	GALETERONE	chembl:CHEMBL2105738	13.64
CYP19A1	1588	TTD		BGS-649	BGS-649
CYP1A1	1543	NCI		POLYPHENOL	POLYPHENOL
CYP1A2	1544	DTC		DEXPROPRANOLOL	DEXPROPRANOLOL	DEXPROPRANOLOL	chembl:CHEMBL275742	0.03
CYP1B1	1545	NCI		AMINOGLUTETHIMIDE	AMINOGLUTETHIMIDE	AMINOGLUTETHIMIDE	chembl:CHEMBL488	0.65
CYP20A1	57404	NCI		MBC	MBC
CYP24A1	1591	PharmGKB		tenofovir disoproxil fumarate	tenofovir disoproxil fumarate
CYP26A1	1592	TdgClinicalTrial		LIAROZOLE	LIAROZOLE	LIAROZOLE	chembl:CHEMBL389433	21.22
CYP26B1	56603	TdgClinicalTrial		TALAROZOLE	TALAROZOLE	TALAROZOLE	chembl:CHEMBL459505	15.91
CYP26C1	340665	TdgClinicalTrial		TALAROZOLE	TALAROZOLE	TALAROZOLE	chembl:CHEMBL459505	15.91
CYP27A1	1593	NCI		HORMONES	HORMONES
CYP27B1	1594	DTC		20S-HYDROXYVITAMIN D3	20S-HYDROXYVITAMIN D3	CHEMBL2036072	chembl:CHEMBL2036072	31.83
CYP2A13	1553	PharmGKB		nicotine	nicotine	NICOTINE	chembl:CHEMBL3	1.3
CYP2A6	1548	PharmGKB		artesunate	artesunate	ARTESUNATE	chembl:CHEMBL361497	3.03
CYP2A7P1	1550	PharmGKB		methadone	methadone	METHADONE	chembl:CHEMBL651	4.55
CYP2B6	1555	PharmGKB		artemisinin	artemisinin	ARTEMISININ	chembl:CHEMBL567597	0.56
CYP2C18	1562	GuideToPharmacology	inhibitor	252827490	COMPOUND 9 [PMID: 11606127]
CYP2C19	1557	DTC		BIOCHANIN	BIOCHANIN	BIOCHANIN	chembl:CHEMBL131921	0.02
CYP2C8	1558	PharmGKB		rucaparib	rucaparib	RUCAPARIB	chembl:CHEMBL1173055	0.07
CYP2C9	1559	DTC		CYTARABINE	CYTARABINE	CYTARABINE	chembl:CHEMBL803	0.01
CYP2D6	1565	DTC		FLUNISOLIDE	FLUNISOLIDE	FLUNISOLIDE	chembl:CHEMBL1512	0.02
CYP2E1	1571	NCI		ISOFLAVONE	ISOFLAVONE	ISOFLAVONE	chembl:CHEMBL366460	1.84
CYP2F1	1572	PharmGKB		imatinib	imatinib	IMATINIB	chembl:CHEMBL941	1.99
CYP2J2	1573	PharmGKB		terfenadine	terfenadine	TERFENADINE	chembl:CHEMBL17157	1.27
CYP2R1	120227	PharmGKB		ribavirin	ribavirin	RIBAVIRIN	chembl:CHEMBL1643	0.96
CYP3A4	1576	PharmGKB		oxazepam	oxazepam	OXAZEPAM	chembl:CHEMBL568	0
CYP3A43	64816	NCI		GINKGO	GINKGO	GINKGO	chembl:CHEMBL2108466	9.09
CYP3A5	1577	PharmGKB		fluticasone propionate	fluticasone propionate
CYP3A7	1551	TdgClinicalTrial		TESMILIFENE	TESMILIFENE	TESMILIFENE	chembl:CHEMBL26424	0.91
CYP46A1	10858	TTD		PMID25514969-Compound-8	PMID25514969-Compound-8
CYP4A11	1579	PharmGKB		amiloride	amiloride	AMILORIDE	chembl:CHEMBL945	2.27
CYP4B1	1580	PharmGKB		thalidomide	thalidomide	THALIDOMIDE	chembl:CHEMBL468	1.82
CYP4F11	57834	PharmGKB		warfarin	warfarin	WARFARIN	chembl:CHEMBL1464	3.54
CYP4F2	8529	PharmGKB		anthracyclines and related substances	anthracyclines and related substances
CYP51A1	1595	GuideToPharmacology	inhibitor	252827457	AZALANSTAT	AZALANSTAT	chembl:CHEMBL70611	15.91
CYP7A1	1581	PharmGKB		cholic acid	cholic acid
CYP7B1	9420	NCI		DIAZOXIDE	DIAZOXIDE	DIAZOXIDE	chembl:CHEMBL181	0.98
CYSLTR1	10800	GuideToPharmacology	antagonist	178100370	MONTELUKAST	MONTELUKAST	chembl:CHEMBL787	2.78
CYSLTR2	57105	GuideToPharmacology	agonist	135651514	LTE4
CYTH2	9266	DTC		CLOTRIMAZOLE	CLOTRIMAZOLE	CLOTRIMAZOLE	chembl:CHEMBL104	1.82
DAGLA	747	GuideToPharmacology	inhibitor	381744928	LEI105
DAGLB	221955	GuideToPharmacology	inhibitor	178101939	RHC80267
DAO	1610	DTC		5-CARBOXYFURO[3,2-B]PYRROLE	5-CARBOXYFURO[3,2-B]PYRROLE	CHEMBL492591	chembl:CHEMBL492591	31.83
DAOA	267012	PharmGKB		methamphetamine	methamphetamine	METHAMPHETAMINE	chembl:CHEMBL1201201	4.9
DAPK1	1612	GuideToPharmacology	inhibitor	135652717	STAUROSPORINE	STAUROSPORINE	chembl:CHEMBL388978	0.76
DAPK3	1613	DTC		AST-487	AST-487	AST-487	chembl:CHEMBL574738	0.1
DBH	1621	PharmGKB		Antiinflammatory agents, non-steroids	Antiinflammatory agents, non-steroids
DBI	1622	NCI		HORMONES	HORMONES
DBP	1628	NCI		ALBUMIN	ALBUMIN	ALBUMIN HUMAN	chembl:CHEMBL1201451	8.49
DCAF4	26094	PharmGKB		corticosteroids	corticosteroids
DCBLD1	285761	PharmGKB		cisplatin	cisplatin	CISPLATIN	chembl:CHEMBL11359	0.44
DCK	1633	PharmGKB		idarubicin	idarubicin	IDARUBICIN	chembl:CHEMBL1117	0.32
DCLK1	9201	DTC		TAE-684	TAE-684	TAE-684	chembl:CHEMBL509032	0.31
DCLK2	166614	GuideToPharmacology	inhibitor	249565737	XMD8-92
DCLK3	85443	GuideToPharmacology	inhibitor	249565888	COMPOUND 5N [PMID: 20483621]
DCN	1634	NCI		IFN	IFN
DCPS	28960	TTD		RG3039	RG3039
DCT	1638	NCI		FUNGIZONE	FUNGIZONE	AMPHOTERICIN B	chembl:CHEMBL267345	18.19
DCTD	1635	PharmGKB		gemcitabine	gemcitabine	GEMCITABINE	chembl:CHEMBL888	1.57
DDAH1	23576	GuideToPharmacology	inhibitor	252827487	COMPOUND 2E [PMID: 19013076]
DDB1	1642	ChemblInteractions	inhibitor	CHEMBL468	THALIDOMIDE	THALIDOMIDE	chembl:CHEMBL468	0.61
DDC	1644	TTD		Benserazide	Benserazide	BENSERAZIDE	chembl:CHEMBL1096979	6.37
DDHD1	80821	PharmGKB		warfarin	warfarin	WARFARIN	chembl:CHEMBL1464	3.54
DDIT3	1649	NCI		FENRETINIDE	FENRETINIDE	FENRETINIDE	chembl:CHEMBL7301	0.28
DDIT4	54541	TTD		PF-04523655	PF-04523655
DDO	8528	PharmGKB		topotecan	topotecan	TOPOTECAN	chembl:CHEMBL84	2.83
DDR1	780	GuideToPharmacology	inhibitor	381118865	RIPK1 INHIBITOR 22B
DDR2	4921	CIViC		ERLOTINIB	ERLOTINIB	ERLOTINIB	chembl:CHEMBL553	0.81
DDRGK1	65992	PharmGKB		azathioprine	azathioprine	AZATHIOPRINE	chembl:CHEMBL1542	5.09
DDX43	55510	CIViC		MEK INHIBITOR PD0325901	MEK INHIBITOR PD0325901
DDX5	1655	TTD		RX-5902	RX-5902
DEFA1	1667	NCI		CORTISOL	CORTISOL	HYDROCORTISONE	chembl:CHEMBL389621	3.35
DEFA4	1669	NCI		CYTOKINES	CYTOKINES
DEFA5	1670	NCI		SALT	SALT	VOLANESORSEN SODIUM	chembl:CHEMBL3544989	10.61
DEGS1	8560	GuideToPharmacology	inhibitor	252827536	RBM2-1B
DEPTOR	64798	MyCancerGenome	inhibitor	OSI-027	OSI-027	OSI-027	chembl:CHEMBL3120215	2.12
DES	1674	NCI		TPA	TPA	ALTEPLASE	chembl:CHEMBL1201593	3.35
DFFB	1677	NCI		CURCUMIN	CURCUMIN	CURCUMIN	chembl:CHEMBL116438	0.9
DGAT1	8694	TTD		Pyrazolo[1,5-a]pyrimidine derivative 29	Pyrazolo[1,5-a]pyrimidine derivative 29
DGAT2	84649	TTD		Vitamin B3	Vitamin B3
DGKB	1607	PharmGKB		antipsychotics	antipsychotics
DHCR24	1718	TTD		T-226293	T-226293
DHCR7	1717	PharmGKB		cholic acid	cholic acid
DHFR	1719	TdgClinicalTrial		10-PROPARGYL-10-DEAZAAMINOPTERIN	10-PROPARGYL-10-DEAZAAMINOPTERIN	PRALATREXATE	chembl:CHEMBL1201746	7.96
DHODH	1723	DTC		LEFLUNOMIDE	LEFLUNOMIDE	LEFLUNOMIDE	chembl:CHEMBL960	25.2
DHPS	1725	NCI		DEOXYSPERGUALIN	DEOXYSPERGUALIN
DHRS9	10170	DTC		(+)-ISOZONARONE	(+)-ISOZONARONE	CHEMBL459574	chembl:CHEMBL459574	18.19
DHX36	170506	DTC		MANOALIDE	MANOALIDE	MANOALIDE	chembl:CHEMBL463914	63.65
DIABLO	56616	NCI		CEPHALOSTATIN	CEPHALOSTATIN
DIAPH3	81624	PharmGKB		hydrochlorothiazide	hydrochlorothiazide	HYDROCHLOROTHIAZIDE	chembl:CHEMBL435	1.77
DIO1	1733	ChemblInteractions	inhibitor	CHEMBL1518	PROPYLTHIOURACIL	PROPYLTHIOURACIL	chembl:CHEMBL1518	7.49
DKC1	1736	TdgClinicalTrial		V934/V935	V934/V935
DKK1	22943	CIViC		FLUOROURACIL	FLUOROURACIL	FLUOROURACIL	chembl:CHEMBL185	0.2
DKK3	27122	TTD		REIC gene therapy	REIC gene therapy
DLG4	1742	NCI		L-DOPA	L-DOPA	LEVODOPA	chembl:CHEMBL1009	1.72
DLG5	9231	PharmGKB		capecitabine	capecitabine	CAPECITABINE	chembl:CHEMBL1773	0.88
DLK1	8788	TTD		GDC0134	GDC0134
DLL3	10683	TTD		AMG 119	AMG 119
DLL4	54567	TALC	antibody	REGN421	REGN421
DMD	1756	TTD		Ataluren	Ataluren	ATALUREN	chembl:CHEMBL256997	7.07
DMPK	1760	GuideToPharmacology	inhibitor	249565832	RKI-1447
DNAH8	1769	TTD		LYC-30937	LYC-30937
DNAJB1	3337	NCI		HSP70	HSP70
DNASE1L3	1776	TTD		Cyclopropylamine derivative 11	Cyclopropylamine derivative 11
DNER	92737	TTD		Pyrimido-indole derivative 1	Pyrimido-indole derivative 1
DNMT1	1786	TTD		Guadecitabine	Guadecitabine	GUADECITABINE	chembl:CHEMBL3544916	2.36
DNMT3A	1788	TTD		PMID27376512-Compound-MTC-423	PMID27376512-Compound-MTC-423
DNMT3B	1789	TTD		PMID27376512-Compound-MTC-423	PMID27376512-Compound-MTC-423
DNMT3L	29947	TTD		PMID27376512-Compound-Figure2aExample1	PMID27376512-Compound-Figure2aExample1
DNPEP	23549	GuideToPharmacology	inhibitor	252166877	COMPOUND 9 [PMID: 1738140]
DNTT	1791	NCI		HYDROXYUREA	HYDROXYUREA	HYDROXYUREA	chembl:CHEMBL467	2.27
DOCK10	55619	NCI		INTERLEUKIN-4	INTERLEUKIN-4
DOCK8	81704	PharmGKB		carboplatin	carboplatin	CARBOPLATIN	chembl:CHEMBL1351	0.81
DOK5	55816	PharmGKB		dexamethasone	dexamethasone	DEXAMETHASONE	chembl:CHEMBL384467	0.15
DOT1L	84444	GuideToPharmacology	inhibitor	178103597	BROMO-DEAZA-SAH
DPEP1	1800	TEND		CILASTATIN	CILASTATIN	CILASTATIN	chembl:CHEMBL766	275.82
DPP4	1803	ChemblInteractions	inhibitor	CHEMBL2105762	OMARIGLIPTIN	OMARIGLIPTIN	chembl:CHEMBL2105762	3.82
DPP6	1804	PharmGKB		ethanol	ethanol	ALCOHOL	chembl:CHEMBL545	0.74
DPP7	29952	TTD		CRWCYVOHVXAEMF-LBPRGKRZSA-N	CRWCYVOHVXAEMF-LBPRGKRZSA-N
DPP8	54878	GuideToPharmacology	inhibitor	178103150	COMPOUND 18 [PMID: 15664838]
DPP9	91039	TTD		Talabostat	Talabostat	TALABOSTAT	chembl:CHEMBL67279	12.73
DPYD	1806	FDA		Capecitabine	Capecitabine	CAPECITABINE	chembl:CHEMBL1773	0.98
DPYS	1807	PharmGKB		fluorouracil	fluorouracil	FLUOROURACIL	chembl:CHEMBL185	0.4
DPYSL2	1808	TdgClinicalTrial		LACOSAMIDE	LACOSAMIDE	ERLOSAMIDE	chembl:CHEMBL58323	10.61
DPYSL3	1809	NCI		METHIMAZOLE	METHIMAZOLE	METHIMAZOLE	chembl:CHEMBL1515	7.07
DRAM1	55332	NCI		CISPLATIN	CISPLATIN	CISPLATIN	chembl:CHEMBL11359	0.88
DRD1	1812	DTC		PROMAZINE	PROMAZINE	PROMAZINE	chembl:CHEMBL564	0.11
DRD2	1813	TdgClinicalTrial		ASENAPINE	ASENAPINE	ASENAPINE	chembl:CHEMBL3187365	0.11
DRD3	1814	PharmGKB		methamphetamine	methamphetamine	METHAMPHETAMINE	chembl:CHEMBL1201201	0.06
DRD4	1815	ChemblInteractions	antagonist	CHEMBL1201155	LOXAPINE SUCCINATE	LOXAPINE SUCCINATE	chembl:CHEMBL1201155	0.17
DRD5	1816	GuideToPharmacology	agonist	135650737	N-PROPYLNORAPOMORPHINE
DROSHA	29102	PharmGKB		daunorubicin	daunorubicin	DAUNORUBICIN	chembl:CHEMBL178	0.28
DSCAM	1826	PharmGKB		carboplatin	carboplatin	CARBOPLATIN	chembl:CHEMBL1351	0.81
DSE	29940	PharmGKB		abiraterone	abiraterone	ABIRATERONE	chembl:CHEMBL254328	6.37
DSG1	1828	NCI		PD-98059	PD-98059	CHEMBL35482	chembl:CHEMBL35482	3.44
DSG3	1830	TdgClinicalTrial		DESMOGLEIN-3	DESMOGLEIN-3
DSP	1832	NCI		ENALAPRIL	ENALAPRIL	ENALAPRIL	chembl:CHEMBL578	6.37
DTNBP1	84062	PharmGKB		methamphetamine	methamphetamine	METHAMPHETAMINE	chembl:CHEMBL1201201	1.22
DTYMK	1841	NCI		5-FU	5-FU	FLUOROURACIL	chembl:CHEMBL185	0.3
DUOX2	50506	GuideToPharmacology	inhibitor	363894227	NSC 780521
DUSP1	1843	TTD		Avastin+/-Tarceva	Avastin+/-Tarceva
DUSP3	1845	DTC		LOMOFUNGIN	LOMOFUNGIN	LOMOFUNGIN	chembl:CHEMBL1505471	0.61
DUSP6	1848	NCI		DIMETHYL SULFOXIDE	DIMETHYL SULFOXIDE
DUT	1854	TTD		TAS-114	TAS-114
DYNC2H1	79659	PharmGKB		Platinum compounds	Platinum compounds
DYRK1A	1859	TTD		PMID28766366-Compound-Scheme1WO2011135259	PMID28766366-Compound-Scheme1WO2011135259
DYRK1B	9149	DTC		RG-1530	RG-1530	RG-1530	chembl:CHEMBL1980391	0.06
DYRK2	8445	TTD		PMID28766366-Compound-Scheme21Left	PMID28766366-Compound-Scheme21Left
DYRK3	8444	DTC		SORAFENIB	SORAFENIB	SORAFENIB	chembl:CHEMBL1336	0.07
DYRK4	8798	GuideToPharmacology	inhibitor	249565847	LEUCETTINE L41
E2F1	1869	NCI		GP-120	GP-120
E2F7	144455	PharmGKB		tamoxifen	tamoxifen	TAMOXIFEN	chembl:CHEMBL83	2.16
EBP	10682	TTD		SR-31747	SR-31747
ECE1	1889	GuideToPharmacology	inhibitor	178103120	DAGLUTRIL	DAGLUTRIL	chembl:CHEMBL3989794	15.91
ECE2	9718	GuideToPharmacology	inhibitor	252166873	COMPOUND 1 [PMID: 18507370]
ECT2L	345930	PharmGKB		anthracyclines and related substances	anthracyclines and related substances
EDA2R	60401	GuideToPharmacology		178102764	ECTODYSPLASIN A2
EDAR	10913	GuideToPharmacology		178102765	ECTODYSPLASIN A1
EDN1	1906	PharmGKB		muraglitazar	muraglitazar	MURAGLITAZAR	chembl:CHEMBL186179	1.77
EDN3	1908	NCI		HUMAN CHORIONIC GONADOTROPIN	HUMAN CHORIONIC GONADOTROPIN
EDNRA	1909	GuideToPharmacology	antagonist	178100518	ZIBOTENTAN	ZIBOTENTAN	chembl:CHEMBL1628688	14.14
EDNRB	1910	NCI		PACLITAXEL	PACLITAXEL	PACLITAXEL	chembl:CHEMBL428647	0.13
EED	8726	TTD		MAK683	MAK683
EEF1A1	1915	DTC		SPARSOMYCIN	SPARSOMYCIN	SPARSOMYCIN	chembl:CHEMBL2303630	127.3
EEF2	1938	TdgClinicalTrial		SS1(DSFV)-PE38	SS1(DSFV)-PE38
EEF2K	29904	TTD		Lapatinib	Lapatinib	LAPATINIB	chembl:CHEMBL554	2.36
EGF	1950	PharmGKB		cetuximab	cetuximab	CETUXIMAB	chembl:CHEMBL1201577	3.45
EGFL7	51162	TTD		MEGF0444A	MEGF0444A	PARSATUZUMAB	chembl:CHEMBL2109387	190.95
EGFR	1956	TTD		AMG 595	AMG 595
EGLN1	54583	DTC		L-4-THIOPROLINE	L-4-THIOPROLINE	CHEMBL1800368	chembl:CHEMBL1800368	7.96
EGLN2	112398	TTD		BAY-85-3934	BAY-85-3934
EGLN3	112399	GuideToPharmacology	inhibitor	252827454	COMPOUND 6EE [PMID: 22364528]
EGR1	1958	DTC		GENIPIN	GENIPIN	GENIPIN	chembl:CHEMBL459016	127.3
EGR2	1959	NCI		RETINOIC ACID	RETINOIC ACID
EHMT1	79813	GuideToPharmacology	inhibitor	249565918	A-366
EHMT2	10919	DTC		LISINOPRIL HYDRATE	LISINOPRIL HYDRATE	LISINOPRIL HYDRATE	chembl:CHEMBL1729579	0.04
EIF2AK1	27102	GuideToPharmacology	inhibitor	381118865	RIPK1 INHIBITOR 22B
EIF2AK2	5610	NCI		RICIN	RICIN
EIF2AK3	9451	TTD		Indoline derivative 7	Indoline derivative 7
EIF2AK4	440275	PharmGKB		olanzapine	olanzapine	OLANZAPINE	chembl:CHEMBL715	0.31
EIF2B1	1967	NCI		WORTMANNIN	WORTMANNIN	WORTMANNIN	chembl:CHEMBL428496	3.54
EIF2S1	1965	NCI		STAUROSPORINE	STAUROSPORINE	STAUROSPORINE	chembl:CHEMBL388978	3.03
EIF3A	8661	PharmGKB		Platinum compounds	Platinum compounds
EIF4A1	1973	DTC		SILVESTROL	SILVESTROL	SILVESTROL	chembl:CHEMBL555196	63.65
EIF4E	1977	NCI		ETOPOSIDE	ETOPOSIDE	ETOPOSIDE	chembl:CHEMBL44657	0.82
EIF4EBP1	1978	NCI		PACLITAXEL	PACLITAXEL	PACLITAXEL	chembl:CHEMBL428647	1.31
EIF4G1	1981	NCI		INSULIN	INSULIN	INSULIN	chembl:CHEMBL1201631	2.5
EIF4H	7458	DTC		GNF-PF-4618	GNF-PF-4618	CHEMBL585964	chembl:CHEMBL585964	31.83
EIF5A	1984	TdgClinicalTrial		SNS01-T	SNS01-T
ELANE	1991	TTD		2-pyrazinone derivative 2	2-pyrazinone derivative 2
ELAVL1	1994	DTC		DEHYDROMUTACTIN	DEHYDROMUTACTIN	DEHYDROMUTACTIN	chembl:CHEMBL1242196	63.65
ELK1	2002	NCI		DHPG	DHPG
ELN	2006	TdgClinicalTrial		PRT-201	PRT-201	VONAPANITASE	chembl:CHEMBL3545070	127.3
ELP5	23587	PharmGKB		methylphenidate	methylphenidate	METHYLPHENIDATE	chembl:CHEMBL796	2.83
EML4	27436	JAX-CKB		TAE226	TAE226
EMP1	2012	NCI		GEFITINIB	GEFITINIB	GEFITINIB	chembl:CHEMBL939	1.87
EMP2	2013	NCI		HORMONES	HORMONES
ENG	2022	GuideToPharmacology	antibody	315661183	CAROTUXIMAB	CAROTUXIMAB	chembl:CHEMBL2109321	127.3
ENO2	2026	NCI		NERVE GROWTH FACTOR	NERVE GROWTH FACTOR
ENOSF1	55556	PharmGKB		fluorouracil	fluorouracil	FLUOROURACIL	chembl:CHEMBL185	0.73
ENPEP	2028	TTD		QGC-001	QGC-001
ENPP2	5168	GuideToPharmacology	inhibitor	315661229	EXAMPLE 2 [WO2013054185]
ENPP3	5169	TTD		AGS-16C3F	AGS-16C3F
ENTPD1	953	GuideToPharmacology	inhibitor	315661108	PSB-0963	CHEMBL608559	chembl:CHEMBL608559	63.65
ENTPD2	954	GuideToPharmacology	inhibitor	315661118	PSB-6426	CHEMBL469212	chembl:CHEMBL469212	63.65
EP300	2033	GuideToPharmacology	inhibitor	178103579	CURCUMIN	CURCUMIN	chembl:CHEMBL116438	0.13
EPAS1	2034	DTC		PUUPEHENONE	PUUPEHENONE	PUUPEHENONE	chembl:CHEMBL157844	21.22
EPB41	2035	PharmGKB		bupropion	bupropion	BUPROPION	chembl:CHEMBL894	1.87
EPCAM	4072	TdgClinicalTrial		VB4-845	VB4-845	OPORTUZUMAB MONATOX	chembl:CHEMBL1743052	15.91
EPHA1	2041	GuideToPharmacology	inhibitor	249565804	COMPOUND 20 [PMID: 23489211]
EPHA10	284656	ChemblInteractions	inhibitor	CHEMBL24828	VANDETANIB	VANDETANIB	chembl:CHEMBL24828	1.18
EPHA2	1969	DoCM		DASATINIB	DASATINIB	DASATINIB	chembl:CHEMBL1421	0.64
EPHA3	2042	GuideToPharmacology	inhibitor	249565850	COMPOUND 8H [PMID: 21561767]
EPHA4	2043	ChemblInteractions	inhibitor	CHEMBL24828	VANDETANIB	VANDETANIB	chembl:CHEMBL24828	1.18
EPHA5	2044	GuideToPharmacology	inhibitor	249565821	COMPOUND 66 [PMID: 19788238]
EPHA6	285220	DTC	inhibitor	HESPERADIN	HESPERADIN	HESPERADIN	chembl:CHEMBL514409	0.8
EPHA7	2045	DTC	inhibitor	HESPERADIN	HESPERADIN	HESPERADIN	chembl:CHEMBL514409	0.8
EPHA8	2046	NCI		GENISTEIN	GENISTEIN	GENISTEIN	chembl:CHEMBL44	1.18
EPHB1	2047	ChemblInteractions	inhibitor	CHEMBL24828	VANDETANIB	VANDETANIB	chembl:CHEMBL24828	0.39
EPHB2	2048	TTD		MK-8353	MK-8353	MK-8353	chembl:CHEMBL3545001	7.07
EPHB3	2049	ChemblInteractions	inhibitor	CHEMBL24828	VANDETANIB	VANDETANIB	chembl:CHEMBL24828	1.18
EPHB4	2050	ChemblInteractions	inhibitor	CHEMBL3544983	TESEVATINIB	TESEVATINIB	chembl:CHEMBL3544983	13.64
EPHB6	2051	ChemblInteractions	inhibitor	CHEMBL24828	VANDETANIB	VANDETANIB	chembl:CHEMBL24828	1.18
EPHX1	2052	PharmGKB		docetaxel	docetaxel	DOCETAXEL	chembl:CHEMBL92	0.23
EPHX2	2053	GuideToPharmacology	inhibitor	178101928	PF750
EPM2A	7957	PharmGKB		olanzapine	olanzapine	OLANZAPINE	chembl:CHEMBL715	0.27
EPO	2056	NCI		ALPHA INTERFERON	ALPHA INTERFERON	CETUXIMAB	chembl:CHEMBL1201577	1.48
EPOR	2057	TEND		METHOXY POLYETHYLENE GLYCOL-EPOETIN BETA	METHOXY POLYETHYLENE GLYCOL-EPOETIN BETA
EPRS1	2058	TdgClinicalTrial		HALOFUGINONE	HALOFUGINONE	HALOFUGINONE	chembl:CHEMBL1197091	21.22
ERAP1	51752	DTC		TCMDC-124377	TCMDC-124377	CHEMBL531269	chembl:CHEMBL531269	3.54
ERAP2	64167	GuideToPharmacology	inhibitor	348353642	COMPOUND 3V [PMID: 27390066]
ERBB2	2064	NCI		EMODIN	EMODIN	EMODIN	chembl:CHEMBL289277	0.03
ERBB3	2065	GuideToPharmacology	antibody	252827373	ELGEMTUMAB	ELGEMTUMAB	chembl:CHEMBL4298013	2.12
ERBB4	2066	PharmGKB		paliperidone	paliperidone	PALIPERIDONE	chembl:CHEMBL1621	0.37
ERCC1	2067	CIViC		PACLITAXEL	PACLITAXEL	PACLITAXEL	chembl:CHEMBL428647	0.15
ERCC2	2068	CIViC		CARBOPLATIN	CARBOPLATIN	CARBOPLATIN	chembl:CHEMBL1351	0.16
ERCC3	2071	PharmGKB		Platinum compounds	Platinum compounds
ERCC4	2072	PharmGKB		Platinum compounds	Platinum compounds
ERCC5	2073	PharmGKB		platinum	platinum	PLATINUM	chembl:CHEMBL1235478	9.09
ERCC6	2074	NCI		CSA	CSA	CYCLOSPORINE	chembl:CHEMBL160	1.03
EREG	2069	PharmGKB		cetuximab	cetuximab	CETUXIMAB	chembl:CHEMBL1201577	2.22
ERG	2078	DTC		MMV009085	MMV009085	CHEMBL581225	chembl:CHEMBL581225	0.38
ERICH3	127254	PharmGKB		citalopram	citalopram	CITALOPRAM	chembl:CHEMBL549	1.87
ERN1	2081	GuideToPharmacology	inhibitor	249565809	COMPOUND 34 [PMID: 24749861]
ERRFI1	54206	CIViC		ERLOTINIB	ERLOTINIB	ERLOTINIB	chembl:CHEMBL553	2.6
ESR1	2099	TTD		Premarin/Pravachol	Premarin/Pravachol
ESR2	2100	TTD		VG-101	VG-101
ESRRA	2101	TTD		D-5519	D-5519
ESRRB	2103	GuideToPharmacology	agonist	135649858	DAIDZEIN	DAIDZEIN	chembl:CHEMBL8145	0.92
ESRRG	2104	NCI		DES	DES	DIETHYLSTILBESTROL	chembl:CHEMBL411	1.82
ESYT2	57488	PharmGKB		methylphenidate	methylphenidate	METHYLPHENIDATE	chembl:CHEMBL796	2.83
ETFDH	2110	PharmGKB		methylphenidate	methylphenidate	METHYLPHENIDATE	chembl:CHEMBL796	2.83
ETS2	2114	TTD		TK216	TK216
ETV1	2115	CIViC		TRAMETINIB	TRAMETINIB	TRAMETINIB	chembl:CHEMBL2103875	3.03
ETV4	2118	CIViC		TRAMETINIB	TRAMETINIB	TRAMETINIB	chembl:CHEMBL2103875	3.03
ETV5	2119	CIViC		TRAMETINIB	TRAMETINIB	TRAMETINIB	chembl:CHEMBL2103875	3.03
ETV6	2120	JAX-CKB		AZD4547	AZD4547
EWSR1	2130	CIViC		SUNITINIB	SUNITINIB	SUNITINIB	chembl:CHEMBL535	3.18
EXO1	9156	PharmGKB		capecitabine	capecitabine	CAPECITABINE	chembl:CHEMBL1773	0.88
EYA2	2139	DTC		NSC-127133	NSC-127133	CHEMBL1172911	chembl:CHEMBL1172911	0.71
EYS	346007	PharmGKB		HMG CoA reductase inhibitors, other combinations	HMG CoA reductase inhibitors, other combinations
EZH1	2145	GuideToPharmacology	inhibitor	249565920	GSK343
EZH2	2146	TTD		GSK2816126	GSK2816126
EZR	7430	NCI		TNF-ALPHA	TNF-ALPHA
F10	2159	TTD		Apixaban	Apixaban	APIXABAN	chembl:CHEMBL231779	5.79
F11	2160	TdgClinicalTrial		ANTITHROMBIN	ANTITHROMBIN
F12	2161	TdgClinicalTrial		ANTITHROMBIN	ANTITHROMBIN
F13A1	2162	PharmGKB		photodynamic therapy	photodynamic therapy
F13B	2165	TTD		NN1841	NN1841
F2	2147	TTD		Anisindione	Anisindione	ANISINDIONE	chembl:CHEMBL712	0.35
F2R	2149	ChemblInteractions	inhibitor	CHEMBL2013119	RIGOSERTIB SODIUM	RIGOSERTIB SODIUM	chembl:CHEMBL2013119	3.98
F2RL1	2150	DTC		ERYTHROMYCIN	ERYTHROMYCIN	ERYTHROMYCIN	chembl:CHEMBL532	0.71
F2RL2	2151	TdgClinicalTrial		VORAPAXAR	VORAPAXAR	VORAPAXAR	chembl:CHEMBL493982	10.61
F2RL3	9002	GuideToPharmacology	antagonist	381744952	RAG8
F3	2152	TTD		ALT-836	ALT-836
F5	2153	PharmGKB		drotrecogin alfa	drotrecogin alfa
F7	2155	TTD		Vatreptacog alfa (activated)	Vatreptacog alfa (activated)
F8	2157	NCI		C5A	C5A
F9	2158	ChemblInteractions		CHEMBL3833393	EMICIZUMAB	EMICIZUMAB	chembl:CHEMBL3833393	27.85
FAAH	2166	TTD		Azetidine urea derivative 3	Azetidine urea derivative 3
FAAH2	158584	GuideToPharmacology	inhibitor	310264767	LY2077855
FABP1	2168	TTD		FENOFIBRIC ACID	FENOFIBRIC ACID
FABP3	2170	GuideToPharmacology	inhibitor	252827455	COMPOUND 13 [PMID: 17502136]
FABP4	2167	TTD		PMID27109571-Compound-25	PMID27109571-Compound-25
FABP5	2171	TTD		PMID27109571-Compound-30	PMID27109571-Compound-30
FADD	8772	NCI		FAS LIGAND	FAS LIGAND
FAM177A1	283635	PharmGKB		lithium	lithium	LITHIUM	chembl:CHEMBL2146126	2.77
FAM178B	51252	PharmGKB		lithium	lithium	LITHIUM	chembl:CHEMBL2146126	2.77
FANCA	2175	CIViC		CISPLATIN	CISPLATIN	CISPLATIN	chembl:CHEMBL11359	0.88
FANCC	2176	CIViC		MITOMYCIN	MITOMYCIN	MITOMYCIN	chembl:CHEMBL105	2.12
FANCD2	2177	DTC		DOXORUBICIN HYDROCHLORIDE	DOXORUBICIN HYDROCHLORIDE	DOXORUBICIN HYDROCHLORIDE	chembl:CHEMBL359744	3.74
FAP	2191	TTD		RG7461	RG7461
FARP2	9855	PharmGKB		methylphenidate	methylphenidate	METHYLPHENIDATE	chembl:CHEMBL796	2.83
FAS	355	NCI		MPA	MPA	PROGESTERONE	chembl:CHEMBL103	0.09
FASLG	356	NCI		ANGIOTENSIN CONVERTING ENZYME INHIBITOR	ANGIOTENSIN CONVERTING ENZYME INHIBITOR
FASN	2194	DTC		BI-87E7	BI-87E7	CHEMBL523200	chembl:CHEMBL523200	0.18
FBP1	2203	TdgClinicalTrial		MB07803	MB07803	MB-07803	chembl:CHEMBL4297400	63.65
FBP2	8789	TdgClinicalTrial		MB07803	MB07803	MB-07803	chembl:CHEMBL4297400	31.83
FBXL17	64839	PharmGKB		hydrochlorothiazide	hydrochlorothiazide	HYDROCHLOROTHIAZIDE	chembl:CHEMBL435	1.77
FBXL19	54620	PharmGKB		Tumor necrosis factor alpha (TNF-alpha) inhibitors	Tumor necrosis factor alpha (TNF-alpha) inhibitors
FBXW7	55294	JAX-CKB		Docetaxel	Docetaxel	DOCETAXEL	chembl:CHEMBL92	0.2
FCAR	2204	GuideToPharmacology	antibody	363894127	BSAB (CD89-CD20)
FCER1A	2205	PharmGKB		mizolastine	mizolastine	MIZOLASTINE	chembl:CHEMBL94454	21.22
FCER1G	2207	TdgClinicalTrial		R112	R112
FCER2	2208	TTD		Lumiliximab	Lumiliximab	LUMILIXIMAB	chembl:CHEMBL2109151	254.61
FCGR1A	2209	ChemblInteractions		CHEMBL2109391	MDX-447	MDX-447	chembl:CHEMBL2109391	31.83
FCGR1CP	100132417	NCI		IFN	IFN
FCGR2A	2212	PharmGKB		infliximab	infliximab	INFLIXIMAB	chembl:CHEMBL1201581	2.27
FCGR2B	2213	NCI		IL-2	IL-2	ALDESLEUKIN	wikidata:Q20801763	1.63
FCGR3A	2214	NCI		PROTEASE INHIBITORS	PROTEASE INHIBITORS
FCGR3B	2215	NCI		PREDNISOLONE	PREDNISOLONE	PREDNISOLONE	chembl:CHEMBL131	0.26
FCGRT	2217	GuideToPharmacology	antibody	374883846	DX-2507
FCN2	2220	PharmGKB		duloxetine	duloxetine	DULOXETINE	chembl:CHEMBL1175	6.37
FDFT1	2222	ChemblInteractions	inhibitor	CHEMBL435224	LAPAQUISTAT ACETATE	LAPAQUISTAT ACETATE	chembl:CHEMBL435224	15.91
FDPS	2224	TEND		IBANDRONATE	IBANDRONATE	IBANDRONIC ACID	chembl:CHEMBL997	15.91
FECH	2235	TTD		Methyl aminolevulinate	Methyl aminolevulinate
FEN1	2237	DTC		NSC-106547	NSC-106547	CHEMBL223575	chembl:CHEMBL223575	0.08
FER	2241	GuideToPharmacology	inhibitor	328083505	RO3280
FES	2242	GuideToPharmacology	inhibitor	249565819	COMPOUND 25B [PMID: 22564207]
FFAR1	2864	GuideToPharmacology	agonist	178100391	COMPOUND B [PMID:18477808]
FFAR2	2867	GuideToPharmacology	antagonist	252166627	GLPG0974	GLPG-0974	chembl:CHEMBL3353541	127.3
FFAR3	2865	GuideToPharmacology	agonist	135651494	ISOBUTYRIC ACID
FFAR4	338557	GuideToPharmacology	agonist	252166628	COMPOUND A [PMID 24997608]
FGA	2243	TdgClinicalTrial		RETEPLASE	RETEPLASE	RETEPLASE	chembl:CHEMBL2107885	15.91
FGB	2244	ChemblInteractions	inhibitor	CHEMBL1201505	FIBRINOLYSIN, HUMAN	FIBRINOLYSIN, HUMAN	chembl:CHEMBL1201505	2.27
FGD4	121512	PharmGKB		paclitaxel	paclitaxel	PACLITAXEL	chembl:CHEMBL428647	1.31
FGF1	2246	TEND		PENTOSAN POLYSULFATE	PENTOSAN POLYSULFATE
FGF18	8817	TTD		AS-902330	AS-902330	SPRIFERMIN	chembl:CHEMBL2108302	63.65
FGF19	9965	CIViC		FISOGATINIB	FISOGATINIB
FGF2	2247	NCI		REBAMIPIDE	REBAMIPIDE	REBAMIPIDE	chembl:CHEMBL1697771	2.02
FGF21	26291	TTD		PF-05231023	PF-05231023
FGF22	27006	DTC		SB-204741	SB-204741	CHEMBL323356	chembl:CHEMBL323356	0.91
FGF23	8074	TTD		Burosumab	Burosumab	BUROSUMAB	chembl:CHEMBL3707326	254.61
FGF3	2248	CIViC		SORAFENIB	SORAFENIB	SORAFENIB	chembl:CHEMBL1336	1.53
FGF4	2249	TTD		Alferminogene tadenovec	Alferminogene tadenovec
FGF6	2251	NCI		BUPIVACAINE	BUPIVACAINE	BUPIVACAINE	chembl:CHEMBL1098	10.61
FGF7	2252	TTD		Keratinocyte growth factor (KGF)	Keratinocyte growth factor (KGF)
FGFR1	2260	TTD		NGM313	NGM313
FGFR1OP2	26127	PharmGKB		brivanib	brivanib	BRIVANIB	chembl:CHEMBL377300	11.57
FGFR2	2263	JAX-CKB		AZ6089	AZ6089
FGFR3	2261	GuideToPharmacology	inhibitor	384403666	TAK-632
FGFR3P1	100462812	PharmGKB		brivanib	brivanib	BRIVANIB	chembl:CHEMBL377300	11.57
FGFR4	2264	GuideToPharmacology	inhibitor	354702260	DEBIO1347	DEBIO-1347	wikidata:Q27285013	0.44
FGFRL1	53834	PharmGKB		brivanib	brivanib	BRIVANIB	chembl:CHEMBL377300	11.57
FGG	2266	TdgClinicalTrial		ALFIMEPRASE	ALFIMEPRASE	ALFIMEPRASE	chembl:CHEMBL2108893	4.24
FGR	2268	ChemblInteractions	inhibitor	CHEMBL403989	TG100-801	TG100-801	chembl:CHEMBL403989	0.5
FH	2271	NCI		DIETHYLDITHIOCARBAMATE	DIETHYLDITHIOCARBAMATE	DITIOCARB	chembl:CHEMBL961	18.19
FHIT	2272	NCI		TRICHOSTATIN A	TRICHOSTATIN A
FHL2	2274	PharmGKB		gemcitabine	gemcitabine	GEMCITABINE	chembl:CHEMBL888	1.57
FIP1L1	81608	FDA		Imatinib	Imatinib	IMATINIB	chembl:CHEMBL941	2.98
FKBP1A	2280	ChemblInteractions	inhibitor	CHEMBL3545142	Olocrolimus	OLOCROLIMUS	chembl:CHEMBL3545142	4.55
FKBP4	2288	NCI		IMMUNOSUPPRESSIVE	IMMUNOSUPPRESSIVE
FKBP5	2289	PharmGKB		escitalopram	escitalopram	ESCITALOPRAM	chembl:CHEMBL1508	0.29
FLCN	201163	CIViC		SIROLIMUS	SIROLIMUS	SIROLIMUS	chembl:CHEMBL413	1.14
FLG	2312	NCI		PROPIONIBACTERIUM ACNES	PROPIONIBACTERIUM ACNES
FLI1	2313	OncoKB		TK216	TK216
FLNA	2316	TTD		PTI-125	PTI-125
FLT1	2321	MyCancerGenomeClinicalTrial	inhibitor	VANDETANIB	VANDETANIB	VANDETANIB	chembl:CHEMBL24828	0.07
FLT3	2322	GuideToPharmacology	inhibitor	178102285	LINIFANIB	LINIFANIB	chembl:CHEMBL223360	0.04
FLT4	2324	ClearityFoundationClinicalTrial		CEDIRANIB	CEDIRANIB	CEDIRANIB	chembl:CHEMBL491473	0.09
FMO1	2326	PharmGKB		tamoxifen	tamoxifen	TAMOXIFEN	chembl:CHEMBL83	0.72
FMO3	2328	PharmGKB		tacrolimus	tacrolimus	TACROLIMUS	chembl:CHEMBL269732	0.47
FMO5	2330	PharmGKB		metformin	metformin	METFORMIN	chembl:CHEMBL1431	3.35
FN1	2335	ChemblInteractions		CHEMBL2109608	L19IL2	L19IL2	chembl:CHEMBL2109608	15.91
FNTA	2339	ChemblInteractions	inhibitor	CHEMBL298734	LONAFARNIB	LONAFARNIB	chembl:CHEMBL298734	15.91
FNTB	2342	PharmGKB		lonafarnib	lonafarnib	LONAFARNIB	chembl:CHEMBL298734	6.37
FOLH1	2346	NCI		IMMUNOTOXIN	IMMUNOTOXIN
FOLR1	2348	TdgClinicalTrial		FARLETUZUMAB	FARLETUZUMAB	FARLETUZUMAB	chembl:CHEMBL1743016	25.46
FOLR2	2350	DTC		FOLIC ACID	FOLIC ACID	FOLIC ACID	chembl:CHEMBL1622	63.65
FOLR3	2352	PharmGKB		pemetrexed	pemetrexed	PEMETREXED	chembl:CHEMBL225072	9.09
FOS	2353	NCI		SAPONIN	SAPONIN
FOSL1	8061	NCI		TPA	TPA	ALTEPLASE	chembl:CHEMBL1201593	6.7
FOXC2	2303	CIViC		OXALIPLATIN	OXALIPLATIN	OXALIPLATIN	chembl:CHEMBL414804	3.44
FOXF2	2295	PharmGKB		Antithyroid Preparations	Antithyroid Preparations
FOXL2	668	JAX-CKB		N/A	N/A
FOXO1	2308	PharmGKB		fluorouracil	fluorouracil	FLUOROURACIL	chembl:CHEMBL185	0.2
FOXO3	2309	DTC		RESVERATROL	RESVERATROL	RESVERATROL	chembl:CHEMBL165	1.33
FOXP3	50943	PharmGKB		methotrexate	methotrexate	METHOTREXATE	chembl:CHEMBL34259	0.39
FPGS	2356	NCI		5-FU	5-FU	FLUOROURACIL	chembl:CHEMBL185	0.4
FPR1	2357	GuideToPharmacology	antagonist	135652599	T-BOC-FLFLF
FPR2	2358	GuideToPharmacology	antagonist	178102883	COMPOUND 1754-31 [PMID: 23788657]
FPR3	2359	GuideToPharmacology	agonist	135652158	FMET-MET-TYR-ALA-LEU-PHE
FRK	2444	DTC		TAMATINIB	TAMATINIB	R-406	chembl:CHEMBL475251	0.03
FSCN1	6624	TTD		NP-G2-044	NP-G2-044	NP-G2-044	chembl:CHEMBL4297473	63.65
FSHB	2488	TTD		Follicle stimulating hormone	Follicle stimulating hormone
FSHR	2492	TEND		MENOTROPINS	MENOTROPINS	MENOTROPINS	chembl:CHEMBL2108427	79.56
FSIP1	161835	PharmGKB		aspirin	aspirin	ASPIRIN	chembl:CHEMBL25	0.87
FST	10468	NCI		ANTI-ANDROGEN	ANTI-ANDROGEN
FTH1	2495	TTD		Ferritarg P	Ferritarg P
FTO	79068	PharmGKB		interferon alfa-2b, recombinant	interferon alfa-2b, recombinant
FURIN	5045	GuideToPharmacology	inhibitor	252166802	MI-1148
FUS	2521	NCI		ATRA	ATRA	TRETINOIN	chembl:CHEMBL38	3.86
FUT2	2524	PharmGKB		ethanol	ethanol	ALCOHOL	chembl:CHEMBL545	1.48
FUT3	2525	TTD		Rebmab-100	Rebmab-100
FUT4	2526	TTD		99mTc-fanolesomab	99mTc-fanolesomab
FXN	2395	NCI		CISPLATIN	CISPLATIN	CISPLATIN	chembl:CHEMBL11359	0.44
FXR2	9513	PharmGKB		methylphenidate	methylphenidate	METHYLPHENIDATE	chembl:CHEMBL796	2.83
FXYD2	486	ChemblInteractions	inhibitor	CHEMBL1751	DIGOXIN	DIGOXIN	chembl:CHEMBL1751	0.37
FYN	2534	ChemblInteractions	inhibitor	CHEMBL403989	TG100-801	TG100-801	chembl:CHEMBL403989	0.11
FZD1	8321	DTC		GNF-PF-3411	GNF-PF-3411	CHEMBL593726	chembl:CHEMBL593726	31.83
FZD2	2535	GuideToPharmacology	antibody	381118907	VANTICTUMAB	VANTICTUMAB	chembl:CHEMBL2364652	18.19
FZD4	8322	GuideToPharmacology	allosteric modulator	381745002	FZM1.8
FZD5	7855	GuideToPharmacology	antibody	381118907	VANTICTUMAB	VANTICTUMAB	chembl:CHEMBL2364652	18.19
FZD6	8323	GuideToPharmacology	agonist	135651914	WNT-3A
FZD7	8324	GuideToPharmacology	antagonist	381745004	SRI37892
FZD8	8325	GuideToPharmacology	allosteric modulator	178102003	CARBAMAZEPINE	CARBAMAZEPINE	chembl:CHEMBL108	0.45
G6PD	2539	FDA		Sulfamethoxazole	Sulfamethoxazole	SULFAMETHOXAZOLE	chembl:CHEMBL443	0.18
GAA	2548	DTC		CID 667285	CID 667285	CHEMBL267160	chembl:CHEMBL267160	0.23
GABBR1	2550	TdgClinicalTrial		R-BACLOFEN	R-BACLOFEN
GABBR2	9568	TdgClinicalTrial		ARBACLOFEN	ARBACLOFEN	ARBACLOFEN	chembl:CHEMBL301742	31.83
GABPA	2551	NCI		QUERCETIN	QUERCETIN	QUERCETIN	chembl:CHEMBL50	0.54
GABRA1	2554	TdgClinicalTrial		CLONAZEPAM	CLONAZEPAM	CLONAZEPAM	chembl:CHEMBL452	0.23
GABRA2	2555	ChemblInteractions		CHEMBL407	FLUMAZENIL	FLUMAZENIL	chembl:CHEMBL407	0.2
GABRA3	2556	GuideToPharmacology	allosteric modulator	178101144	TPA023	MK-0777	chembl:CHEMBL200177	0.19
GABRA4	2557	ChemblInteractions	positive modulator	CHEMBL970	HALAZEPAM	HALAZEPAM	chembl:CHEMBL970	0.04
GABRA5	2558	ChemblInteractions	positive modulator	CHEMBL451	CHLORDIAZEPOXIDE	CHLORDIAZEPOXIDE	chembl:CHEMBL451	0.11
GABRA6	2559	GuideToPharmacology	allosteric modulator	178100967	BRETAZENIL	BRETAZENIL	chembl:CHEMBL366947	0.14
GABRB1	2560	TdgClinicalTrial		HALAZEPAM	HALAZEPAM	HALAZEPAM	chembl:CHEMBL970	0.25
GABRB2	2561	TdgClinicalTrial		CLOBAZAM	CLOBAZAM	CLOBAZAM	chembl:CHEMBL70418	0.13
GABRB3	2562	ChemblInteractions	positive modulator	CHEMBL2096631	CLORAZEPATE DIPOTASSIUM	CLORAZEPATE DIPOTASSIUM	chembl:CHEMBL2096631	0.06
GABRD	2563	TEND		DIAZEPAM	DIAZEPAM	DIAZEPAM	chembl:CHEMBL12	0.17
GABRE	2564	TdgClinicalTrial		CHLORDIAZEPOXIDE	CHLORDIAZEPOXIDE	CHLORDIAZEPOXIDE	chembl:CHEMBL451	0.15
GABRG1	2565	TdgClinicalTrial		ALPRAZOLAM	ALPRAZOLAM	ALPRAZOLAM	chembl:CHEMBL661	0.1
GABRG2	2566	ChemblInteractions	positive modulator	CHEMBL1521	ZALEPLON	ZALEPLON	chembl:CHEMBL1521	0.24
GABRG3	2567	TTD		Metharbital	Metharbital	METHARBITAL	chembl:CHEMBL450	0.09
GABRP	2568	ChemblInteractions	positive modulator	CHEMBL1200602	FLURAZEPAM HYDROCHLORIDE
GABRQ	55879	ChemblInteractions	positive modulator	CHEMBL526	PROPOFOL	PROPOFOL	chembl:CHEMBL526	0.04
GABRR1	2569	TdgClinicalTrial		TRIAZOLAM	TRIAZOLAM	TRIAZOLAM	chembl:CHEMBL646	0.28
GABRR2	2570	TdgClinicalTrial		HALAZEPAM	HALAZEPAM	HALAZEPAM	chembl:CHEMBL970	0.44
GABRR3	200959	TEND		HALAZEPAM	HALAZEPAM	HALAZEPAM	chembl:CHEMBL970	0.44
GAD1	2571	GuideToPharmacology	inhibitor	178101950	S-ALLYLGLYCINE
GAD2	2572	TTD		Diamyd	Diamyd
GADD45A	1647	NCI		DOXORUBICIN	DOXORUBICIN	DOXORUBICIN	chembl:CHEMBL53463	0.27
GADD45G	10912	NCI		ANDROGENS	ANDROGENS
GAK	2580	DTC		SB-202190	SB-202190	SB-202190	chembl:CHEMBL278041	1.21
GAL	51083	PharmGKB		Selective serotonin reuptake inhibitors	Selective serotonin reuptake inhibitors
GALC	2581	NCI		BUSULFAN	BUSULFAN	BUSULFAN	chembl:CHEMBL820	11.23
GALK1	2584	DTC		GNF-PF-67	GNF-PF-67	CHEMBL578512	chembl:CHEMBL578512	0.18
GALNS	2588	TTD		BMN-110	BMN-110	ELOSULFASE ALFA	chembl:CHEMBL2108676	63.65
GALNT14	79623	PharmGKB		fluorouracil	fluorouracil	FLUOROURACIL	chembl:CHEMBL185	0.45
GALNT17	64409	PharmGKB		montelukast	montelukast	MONTELUKAST	chembl:CHEMBL787	7.07
GALNT18	374378	PharmGKB		tocilizumab	tocilizumab	TOCILIZUMAB	chembl:CHEMBL1237022	15.91
GALNT2	2590	PharmGKB		atenolol	atenolol	ATENOLOL	chembl:CHEMBL24	1.87
GALP	85569	NCI		THYROID-STIMULATING HORMONE	THYROID-STIMULATING HORMONE
GALR1	2587	GuideToPharmacology	agonist	178102728	GAL-B5	CHEMBL506495	chembl:CHEMBL506495	4.55
GALR2	8811	GuideToPharmacology	agonist	178102729	GAL-R2-DPEG24
GALR3	8484	DTC		METHACHOLINE CHLORIDE	METHACHOLINE CHLORIDE	METHACHOLINE CHLORIDE	chembl:CHEMBL1200764	1.93
GALT	2592	TTD		HyperAcute vaccine	HyperAcute vaccine
GANAB	23193	DTC		MIGLUSTAT	MIGLUSTAT	MIGLUSTAT	chembl:CHEMBL1029	63.65
GAPDH	2597	DTC		PURPUROGALLIN	PURPUROGALLIN	PURPUROGALLIN	chembl:CHEMBL66953	0.12
GAPVD1	26130	PharmGKB		interferon beta-1a	interferon beta-1a
GART	2618	ChemblInteractions	inhibitor	CHEMBL1200373	PEMETREXED DISODIUM
GAS6	2621	NCI		WARFARIN	WARFARIN	WARFARIN	chembl:CHEMBL1464	1.77
GAST	2520	TTD		G17DT	G17DT
GATA1	2623	JAX-CKB		Daunorubicin	Daunorubicin	DAUNORUBICIN	chembl:CHEMBL178	0.99
GATA2	2624	NCI		5-AZACYTIDINE	5-AZACYTIDINE	AZACITIDINE	chembl:CHEMBL1489	0.94
GATA3	2625	PharmGKB		mercaptopurine	mercaptopurine	MERCAPTOPURINE	chembl:CHEMBL1425	0.27
GATA4	2626	DTC		NSC-85661	NSC-85661	CHEMBL1684098	chembl:CHEMBL1684098	25.46
GATM	2628	PharmGKB		hmg coa reductase inhibitors	hmg coa reductase inhibitors
GBA	2629	DTC		GNF-PF-4085	GNF-PF-4085	CHEMBL528181	chembl:CHEMBL528181	0.3
GBP6	163351	PharmGKB		Tumor necrosis factor alpha (TNF-alpha) inhibitors	Tumor necrosis factor alpha (TNF-alpha) inhibitors
GC	2638	ChemblInteractions	inhibitor	CHEMBL712	ANISINDIONE	ANISINDIONE	chembl:CHEMBL712	1.52
GCG	2641	NCI		PC4	PC4
GCGR	2642	TTD		Aromatic ring compound 4	Aromatic ring compound 4
GCH1	2643	TTD		ProSavin	ProSavin
GCK	2645	TTD		HMS5552	HMS5552	DORZAGLIATIN	chembl:CHEMBL4297508	9.09
GCKR	2646	PharmGKB		ethanol	ethanol	ALCOHOL	chembl:CHEMBL545	1.48
GCLC	2729	NCI		BSO	BSO
GCLM	2730	NCI		PMSG	PMSG
GDA	9615	DTC		NSC-7861	NSC-7861	7-METHYLXANTHINE	chembl:CHEMBL321248	42.43
GDF15	9518	NCI		NSAIDS	NSAIDS
GDF2	2658	TTD		ACE-041	ACE-041	DALANTERCEPT	chembl:CHEMBL2109662	47.74
GDF5	8200	TTD		RhGDF-5	RhGDF-5
GDNF	2668	TTD		Liatermin	Liatermin	LIATERMIN	chembl:CHEMBL2108380	10.61
GEM	2669	TTD		Lirilumab	Lirilumab	LIRILUMAB	chembl:CHEMBL2109500	15.91
GET1	7485	PharmGKB		methylphenidate	methylphenidate	METHYLPHENIDATE	chembl:CHEMBL796	2.83
GFAP	2670	NCI		IMMUNOTOXIN	IMMUNOTOXIN
GFER	2671	DTC		TRIMEPRAZINE TARTRATE	TRIMEPRAZINE TARTRATE	TRIMEPRAZINE TARTRATE	chembl:CHEMBL1713082	0.49
GFRA1	2674	GuideToPharmacology		178101552	[125I]GDNF (RAT)
GFRA3	2676	TTD		Neublastin	Neublastin
GFRAL	389400	GuideToPharmacology	agonist	354702211	GROWTH DIFFERENTIATION FACTOR 15
GGCT	79017	GuideToPharmacology	inhibitor	381744946	GGSTOP
GGCX	2677	TEND		PHYTONADIONE	PHYTONADIONE	PHYTONADIONE	chembl:CHEMBL1550	143.22
GGH	8836	PharmGKB		methotrexate	methotrexate	METHOTREXATE	chembl:CHEMBL34259	0.83
GGPS1	9453	GuideToPharmacology	inhibitor	135649698	COMPOUND 16 [PMID: 18800762]
GGT1	2678	NCI		ANTIBIOTICS	ANTIBIOTICS
GH1	2688	TTD		VRS-317	VRS-317	SOMAVARATAN	chembl:CHEMBL3707323	31.83
GHR	2690	TTD		Syntropin	Syntropin
GHRH	2691	NCI		MELATONIN	MELATONIN	MELATONIN	chembl:CHEMBL45	2.36
GHRHR	2692	TdgClinicalTrial		DAC:GRF	DAC:GRF
GHRL	51738	NCI		ROFECOXIB	ROFECOXIB	ROFECOXIB	chembl:CHEMBL122	1.52
GHSR	2693	GuideToPharmacology	antagonist	178102495	ABBOTT 14C
GIPR	2696	TTD		SAR438335	SAR438335
GJA1	2697	NCI		BLEOMYCIN	BLEOMYCIN	BLEOMYCIN	chembl:CHEMBL403664	0.84
GJA10	84694	GuideToPharmacology	inhibitor	135652731	CA2+
GJA3	2700	GuideToPharmacology	inhibitor	135652731	CA2+
GJA4	2701	GuideToPharmacology	inhibitor	178100972	CARBENOXOLONE	CARBENOXOLONE	chembl:CHEMBL499915	1.33
GJA5	2702	GuideToPharmacology	inhibitor	135652731	CA2+
GJA8	2703	GuideToPharmacology	inhibitor	135650269	FLUFENAMIC ACID
GJA9	81025	GuideToPharmacology	inhibitor	135652731	CA2+
GJB1	2705	GuideToPharmacology	inhibitor	135652731	CA2+
GJB2	2706	GuideToPharmacology	inhibitor	135652731	CA2+
GJB3	2707	GuideToPharmacology	inhibitor	178101095	OCTANOL	OCTANOL	chembl:CHEMBL26215	1.52
GJB4	127534	GuideToPharmacology	inhibitor	135652731	CA2+
GJB5	2709	GuideToPharmacology	inhibitor	178101095	OCTANOL	OCTANOL	chembl:CHEMBL26215	1.52
GJB6	10804	GuideToPharmacology	inhibitor	178101095	OCTANOL	OCTANOL	chembl:CHEMBL26215	1.52
GJB7	375519	GuideToPharmacology	inhibitor	135652731	CA2+
GJC1	10052	GuideToPharmacology	inhibitor	135650269	FLUFENAMIC ACID
GJC2	57165	GuideToPharmacology	inhibitor	178101095	OCTANOL	OCTANOL	chembl:CHEMBL26215	1.52
GJC3	349149	GuideToPharmacology	inhibitor	178100972	CARBENOXOLONE	CARBENOXOLONE	chembl:CHEMBL499915	1.33
GJD2	57369	GuideToPharmacology	inhibitor	178101095	OCTANOL	OCTANOL	chembl:CHEMBL26215	1.52
GJD3	125111	GuideToPharmacology	inhibitor	135650269	FLUFENAMIC ACID
GJD4	219770	GuideToPharmacology	inhibitor	178101095	OCTANOL	OCTANOL	chembl:CHEMBL26215	1.52
GJE1	100126572	GuideToPharmacology	inhibitor	135650269	FLUFENAMIC ACID
GLA	2717	DTC		PINDOLOL	PINDOLOL	PINDOLOL	chembl:CHEMBL500	0.88
GLCCI1	113263	PharmGKB		nedocromil	nedocromil	NEDOCROMIL	chembl:CHEMBL746	15.91
GLDC	2731	PharmGKB		escitalopram	escitalopram	ESCITALOPRAM	chembl:CHEMBL1508	3.54
GLI1	2735	TTD		Isoflavone derivative 2	Isoflavone derivative 2
GLIPR1	11010	TTD		AdRTVP-1	AdRTVP-1
GLO1	2739	DTC		2-(4-METHOXYBENZAMIDO)BENZOIC ACID	2-(4-METHOXYBENZAMIDO)BENZOIC ACID	CHEMBL1701911	chembl:CHEMBL1701911	63.65
GLP1R	2740	GuideToPharmacology	antagonist	135652151	EXENDIN-(9-39)
GLP2R	9340	TdgClinicalTrial		ZP1848	ZP1848	GLEPAGLUTIDE	chembl:CHEMBL4297761	42.43
GLRA1	2741	GuideToPharmacology	antagonist	135652718	STRYCHNINE	STRYCHNINE	chembl:CHEMBL227934	0.3
GLRA2	2742	GuideToPharmacology	allosteric modulator	135652747	ZN2+
GLRA3	8001	GuideToPharmacology	antagonist	135651326	WIN55212-2
GLRB	2743	ChemblInteractions		CHEMBL1200694	SEVOFLURANE	SEVOFLURANE	chembl:CHEMBL1200694	0.14
GLS	2744	DTC		CEFATRIZINE	CEFATRIZINE	CEFATRIZINE	chembl:CHEMBL1095284	0.94
GM2A	2760	TTD		BIW-8962	BIW-8962	BIW-8962	chembl:CHEMBL2109426	63.65
GMNN	51053	DTC		IDAZOXAN	IDAZOXAN	IDAZOXAN	chembl:CHEMBL10316	0.02
GNA11	2767	CIViC		MEK INHIBITOR PD0325901	MEK INHIBITOR PD0325901
GNA13	10672	PharmGKB		oxaliplatin	oxaliplatin	OXALIPLATIN	chembl:CHEMBL414804	3.44
GNAQ	2776	JAX-CKB		Verteporfin	Verteporfin	VERTEPORFIN	chembl:CHEMBL2218885	4.9
GNAS	2778	DTC		GARCINONE E	GARCINONE E	GARCINONE E	chembl:CHEMBL454580	0.18
GNB3	2784	PharmGKB		Thiazides, plain	Thiazides, plain
GNE	10020	TTD		GNE Lipoplex	GNE Lipoplex
GNL3	26354	PharmGKB		cyclophosphamide	cyclophosphamide	CYCLOPHOSPHAMIDE	chembl:CHEMBL88	0.27
GNMT	27232	PharmGKB		l-methionine	l-methionine	METHIONINE	chembl:CHEMBL42336	12.73
GNRH1	2796	NCI		DDS	DDS	DAPSONE	chembl:CHEMBL1043	1.16
GNRHR	2798	TTD		Elagolix sodium	Elagolix sodium
GNRHR2	114814	TdgClinicalTrial		DEGARELIX	DEGARELIX	DEGARELIX	chembl:CHEMBL415606	3.98
GP1BA	2811	TTD		ZK-001	ZK-001
GP6	51206	TdgClinicalTrial		PR-15	PR-15
GPA33	10223	TTD		MGD007	MGD007	MGD-007	chembl:CHEMBL4298038	10.61
GPBAR1	151306	GuideToPharmacology	agonist	135651505	LITHOCHOLIC ACID
GPC3	2719	TTD		GPC3 targeting CAR-T cells	GPC3 targeting CAR-T cells
GPD2	2820	ChemblInteractions	inhibitor	CHEMBL1703	METFORMIN HYDROCHLORIDE	METFORMIN HYDROCHLORIDE	chembl:CHEMBL1703	1.18
GPER1	2852	GuideToPharmacology	antagonist	178103094	G36
GPI	2821	NCI		6-AN	6-AN
GPNMB	10457	ChemblInteractions		CHEMBL1743028	GLEMBATUMUMAB VEDOTIN	GLEMBATUMUMAB VEDOTIN	chembl:CHEMBL1743028	190.95
GPR119	139760	GuideToPharmacology	agonist	178102365	COMPOUND 8G [PMID: 21444206]
GPR12	2835	DTC		NEOCYCLOCITRINOL B	NEOCYCLOCITRINOL B	NEOCYCLOCITRINOL B	chembl:CHEMBL497296	31.83
GPR132	29933	GuideToPharmacology	agonist	178102204	9-HYDROXYOCTADECADIENOIC ACID
GPR139	124274	TTD		TAK-041	TAK-041
GPR142	350383	GuideToPharmacology	agonist	252827449	COMPOUND 33 [TODA ET AL., 2013]
GPR143	4935	GuideToPharmacology	agonist	178100545	LEVODOPA	LEVODOPA	chembl:CHEMBL1009	1.72
GPR15	2838	GuideToPharmacology	agonist	404859015	GPR15L (71-81)
GPR17	2840	GuideToPharmacology	agonist	178102163	ASN04885796
GPR174	84636	GuideToPharmacology	agonist	178100887	LYSOPHOSPHATIDYLSERINE
GPR18	2841	GuideToPharmacology	agonist	135651444	ARACHIDONYLCYCLOPROPYLAMIDE
GPR183	1880	GuideToPharmacology	agonist	135651392	25-HYDROXYCHOLESTEROL	CHEMBL169046	chembl:CHEMBL169046	21.22
GPR19	2842	GuideToPharmacology	agonist	336446959	ADROPIN
GPR3	2827	GuideToPharmacology	agonist	135651563	SPHINGOSINE 1-PHOSPHATE
GPR32	2854	GuideToPharmacology	agonist	178100762	RESOLVIN D1
GPR34	2857	GuideToPharmacology	agonist	178100887	LYSOPHOSPHATIDYLSERINE
GPR35	2859	GuideToPharmacology	agonist	178101541	FUROSEMIDE	FUROSEMIDE	chembl:CHEMBL35	1.31
GPR37	2861	GuideToPharmacology	agonist	178102688	PROSAPTIDE
GPR37L1	9283	GuideToPharmacology	agonist	178102688	PROSAPTIDE
GPR39	2863	GuideToPharmacology	agonist	135652747	ZN2+
GPR4	2828	GuideToPharmacology	antagonist	381744889	GPR4 ANTAGONIST 3B
GPR52	9293	GuideToPharmacology	agonist	252827497	COMPOUND 7A [PMID: 24884590]
GPR55	9290	DTC		BISACODYL	BISACODYL	BISACODYL	chembl:CHEMBL942	0.94
GPR63	81491	GuideToPharmacology	agonist	178102157	DIOLEOYLPHOSPHATIDIC ACID
GPR68	8111	GuideToPharmacology	agonist	404859017	OSTN (115-133)
GPR75	10936	GuideToPharmacology	agonist	135651690	CCL5
GPR83	10888	PharmGKB		hydrochlorothiazide	hydrochlorothiazide	HYDROCHLOROTHIAZIDE	chembl:CHEMBL435	0.88
GPR84	53831	GuideToPharmacology	agonist	178102470	6-N-OCTYLAMINOURACIL
GPR87	53836	GuideToPharmacology	antagonist	135650457	KI16425
GPR88	54112	GuideToPharmacology	agonist	375973219	RTI-13951-33
GPRC6A	222545	GuideToPharmacology	agonist	135651510	L-SERINE	SERINE	chembl:CHEMBL11298	7.96
GPT	2875	NCI		PROTEASE INHIBITOR	PROTEASE INHIBITOR
GPX1	2876	NCI		GP-120	GP-120
GPX5	2880	PharmGKB		carboplatin	carboplatin	CARBOPLATIN	chembl:CHEMBL1351	0.54
GRAMD1B	57476	PharmGKB		lithium	lithium	LITHIUM	chembl:CHEMBL2146126	2.77
GRB14	2888	NCI		INSULIN	INSULIN	INSULIN	chembl:CHEMBL1201631	2.5
GRB2	2885	TdgClinicalTrial		LIPOSOMAL GRB-2	LIPOSOMAL GRB-2
GREM2	64388	PharmGKB		allopurinol	allopurinol	ALLOPURINOL	chembl:CHEMBL1467	4.39
GRIA1	2890	ChemblInteractions	antagonist	CHEMBL119625	ZONAMPANEL	ZONAMPANEL	chembl:CHEMBL119625	0.59
GRIA2	2891	GuideToPharmacology	allosteric modulator	178100987	CYCLOTHIAZIDE	CYCLOTHIAZIDE	chembl:CHEMBL61593	0.24
GRIA3	2892	GuideToPharmacology	agonist	178100893	(S)-5-FLUOROWILLARDIINE
GRIA4	2893	TdgClinicalTrial		PERAMPANEL	PERAMPANEL	PERAMPANEL	chembl:CHEMBL1214124	2.51
GRID2	2895	PharmGKB		risperidone	risperidone	RISPERIDONE	chembl:CHEMBL85	1.99
GRIK1	2897	TEND		TOPIRAMATE	TOPIRAMATE	TOPIRAMATE	chembl:CHEMBL220492	3.26
GRIK2	2898	TdgClinicalTrial		TALBUTAL	TALBUTAL	TALBUTAL	chembl:CHEMBL1200802	0.85
GRIK3	2899	TdgClinicalTrial		TEZAMPANEL	TEZAMPANEL	TEZAMPANEL	chembl:CHEMBL14935	3.54
GRIK4	2900	PharmGKB		haloperidol	haloperidol	HALOPERIDOL	chembl:CHEMBL54	0.36
GRIK5	2901	GuideToPharmacology	agonist	178100898	[3H]SYM2081
GRIN1	2902	DTC		DIZOCILPINE	DIZOCILPINE	DIZOCILPINE	chembl:CHEMBL284237	0.49
GRIN2A	2903	ChemblInteractions	positive modulator	CHEMBL1255840	NEBOGLAMINE	NEBOGLAMINE	chembl:CHEMBL1255840	0.26
GRIN2B	2904	GuideToPharmacology	blocker	178101077	N1-DANSYL-SPERMINE
GRIN2C	2905	GuideToPharmacology	antagonist	178100976	SELFOTEL	SELFOTEL	chembl:CHEMBL39664	0.47
GRIN2D	2906	GuideToPharmacology	agonist	178100907	[3H]GLYCINE
GRIN3A	116443	TdgClinicalTrial		LATREPIRDINE	LATREPIRDINE	LATREPIRDINE	chembl:CHEMBL589390	0.3
GRIN3B	116444	ChemblInteractions	antagonist	CHEMBL3707400	Indantadol	INDANTADOL	chembl:CHEMBL3707400	0.59
GRK1	6011	GuideToPharmacology	inhibitor	249565822	BALANOL	BALANOL	chembl:CHEMBL60254	4.9
GRK2	156	TTD		US9493490, L	US9493490, L
GRK3	157	GuideToPharmacology	inhibitor	252166647	COMPOUND 101 [PMID: 21596927]
GRK4	2868	GuideToPharmacology	inhibitor	249565822	BALANOL	BALANOL	chembl:CHEMBL60254	1.22
GRK5	2869	DTC		JNJ-7706621	JNJ-7706621	JNJ-7706621	chembl:CHEMBL191003	0.11
GRK6	2870	GuideToPharmacology	inhibitor	249565822	BALANOL	BALANOL	chembl:CHEMBL60254	4.9
GRK7	131890	GuideToPharmacology	inhibitor	249565822	BALANOL	BALANOL	chembl:CHEMBL60254	4.9
GRM1	2911	NCI		DHPG	DHPG
GRM2	2912	GuideToPharmacology	allosteric modulator	178102845	COMPOUND 4 [PMID: 21105727]
GRM3	2913	GuideToPharmacology	agonist	135650556	LY379268
GRM4	2914	DTC		N-(3,4-DIMETHOXYPHENYL)PICOLINAMIDE	N-(3,4-DIMETHOXYPHENYL)PICOLINAMIDE	CHEMBL572346	chembl:CHEMBL572346	3.18
GRM5	2915	TTD		Pyrazolopyrimidine derivative 2	Pyrazolopyrimidine derivative 2
GRM6	2916	GuideToPharmacology	antagonist	135651172	[3H]LY341495
GRM7	2917	GuideToPharmacology	allosteric modulator	252166746	XAP044
GRM8	2918	GuideToPharmacology	agonist	135650554	EGLUMEGAD	EGLUMEGAD	chembl:CHEMBL2106523	15.91
GRP	2922	NCI		NIFEDIPINE	NIFEDIPINE	NIFEDIPINE	chembl:CHEMBL193	0.34
GRPR	2925	GuideToPharmacology	antagonist	178102803	[D-PHE6]BOMBESIN(6-13)PROPYLAMIDE
GSK3A	2931	TTD		Thiadiazolidindione derivative 2	Thiadiazolidindione derivative 2
GSK3B	2932	TTD		PMID26161698-Compound-18	PMID26161698-Compound-18
GSR	2936	NCI		THYROXINE	THYROXINE	THYROXINE	chembl:CHEMBL42115	0.71
GSTA1	2938	PharmGKB		vincristine	vincristine	VINCRISTINE	chembl:CHEMBL90555	0.37
GSTM1	2944	PharmGKB		doxorubicin	doxorubicin	DOXORUBICIN	chembl:CHEMBL53463	0.06
GSTM3	2947	PharmGKB		olanzapine	olanzapine	OLANZAPINE	chembl:CHEMBL715	1.87
GSTO1	9446	GuideToPharmacology	inhibitor	405067312	COMPOUND 25 [PMID: 32105470]
GSTP1	2950	NCI		DNR	DNR
GSTT1	2952	NCI		PACLITAXEL	PACLITAXEL	PACLITAXEL	chembl:CHEMBL428647	0.13
GSTZ1	2954	PharmGKB		dichloroacetic acid	dichloroacetic acid
GTF2B	2959	NCI		VITAMIN D	VITAMIN D
GUCA2A	2980	NCI		SALT	SALT	VOLANESORSEN SODIUM	chembl:CHEMBL3544989	3.54
GUCA2B	2981	NCI		SALT	SALT	VOLANESORSEN SODIUM	chembl:CHEMBL3544989	21.22
GUCY1A1	2982	ChemblInteractions	activator	CHEMBL730	NITROGLYCERIN	NITROGLYCERIN	chembl:CHEMBL730	1.06
GUCY1A2	2977	ChemblInteractions	activator	CHEMBL1200689	NITRIC OXIDE	NITRIC OXIDE	chembl:CHEMBL1200689	1.52
GUCY1B1	2983	ChemblInteractions	positive modulator	CHEMBL2107834	RIOCIGUAT	RIOCIGUAT	chembl:CHEMBL2107834	3.64
GUCY1B2	2974	ChemblInteractions	activator	CHEMBL6622	ISOSORBIDE DINITRATE	ISOSORBIDE DINITRATE	chembl:CHEMBL6622	2.65
GUCY2C	2984	GuideToPharmacology	agonist	178101714	LINACLOTIDE	LINACLOTIDE	chembl:CHEMBL3301675	79.56
GUCY2D	3000	TTD		FK-409	FK-409	CHEMBL173729	chembl:CHEMBL173729	31.83
GUSB	2990	TTD		PerioPatch	PerioPatch
GYPA	2993	TdgClinicalTrial		WX-G250	WX-G250	GIRENTUXIMAB	chembl:CHEMBL1743027	7.96
GZMA	3001	NCI		CYCLOSPORINE	CYCLOSPORINE	CYCLOSPORINE	chembl:CHEMBL160	2.05
GZMB	3002	DTC		HEXACHLOROPHENE	HEXACHLOROPHENE	HEXACHLOROPHENE	chembl:CHEMBL496	3.1
H19	283120	PharmGKB		Platinum compounds	Platinum compounds
H2AW	92815	NCI		TRICHOSTATIN A	TRICHOSTATIN A
H2AX	3014	NCI		TEMOZOLOMIDE	TEMOZOLOMIDE	TEMOZOLOMIDE	chembl:CHEMBL810	1.77
H3-3A	3020	CIViC		AKT/ERK INHIBITOR ONC201	AKT/ERK INHIBITOR ONC201
H3C2	8358	CIViC		AKT/ERK INHIBITOR ONC201	AKT/ERK INHIBITOR ONC201
H4-16	121504	NCI		TRICHOSTATIN A	TRICHOSTATIN A
HAMP	57817	TTD		NOX-H94	NOX-H94	LEXAPTEPID PEGOL	chembl:CHEMBL4298061	63.65
HAS3	3038	NCI		HYDROCORTISONE	HYDROCORTISONE	HYDROCORTISONE	chembl:CHEMBL389621	3.35
HASPIN	83903	GuideToPharmacology	inhibitor	252827442	SGI-1776	SGI-1776	chembl:CHEMBL1952329	9.09
HAVCR2	84868	TTD		LY3321367	LY3321367	LY-3321367	chembl:CHEMBL4298022	63.65
HBA2	3040	ChemblInteractions	negative modulator	CHEMBL18901	EFAPROXIRAL	EFAPROXIRAL	chembl:CHEMBL18901	31.83
HBB	3043	DTC		AZACITIDINE	AZACITIDINE	AZACITIDINE	chembl:CHEMBL1489	0.07
HBEGF	1839	PharmGKB		cetuximab	cetuximab	CETUXIMAB	chembl:CHEMBL1201577	0.49
HCAR1	27198	GuideToPharmacology	agonist	135651506	L-LACTIC ACID
HCAR2	338442	TdgClinicalTrial		NIACIN RECEPTOR AGONIST	NIACIN RECEPTOR AGONIST
HCAR3	8843	TTD		ARI-3037MO	ARI-3037MO
HCG22	285834	PharmGKB		triamcinolone	triamcinolone	TRIAMCINOLONE	chembl:CHEMBL1451	2.77
HCK	3055	NCI		LIF	LIF
HCN1	348980	PharmGKB		o-desmethyl-tramadol	o-desmethyl-tramadol
HCN2	610	GuideToPharmacology	blocker	135652734	CS+
HCN3	57657	GuideToPharmacology	blocker	135650098	CILOBRADINE	CILOBRADINE	chembl:CHEMBL1436376	4.24
HCN4	10021	GuideToPharmacology	blocker	135651356	ZATEBRADINE	ZATEBRADINE	chembl:CHEMBL69679	3.18
HCP5	10866	PharmGKB		gemcitabine	gemcitabine	GEMCITABINE	chembl:CHEMBL888	0.52
HCRTR1	3061	TTD		1,2-diamino cyclopentane-based derivative 1	1,2-diamino cyclopentane-based derivative 1
HCRTR2	3062	GuideToPharmacology	antagonist	135650615	SUVOREXANT	SUVOREXANT	chembl:CHEMBL1083659	13.26
HDAC1	3065	GuideToPharmacology	inhibitor	310264675	CUDC-101	CUDC-101	chembl:CHEMBL598797	0.36
HDAC10	83933	DTC		APICIDIN	APICIDIN	APICIDIN	chembl:CHEMBL430060	0.33
HDAC11	79885	TTD		PMID29671355-Compound-44	PMID29671355-Compound-44
HDAC2	3066	DTC		2-ENE-VALPROATE	2-ENE-VALPROATE	CHEMBL117487	chembl:CHEMBL117487	0.27
HDAC3	8841	TALC	inhibitor	CUDC-101	CUDC-101	CUDC-101	chembl:CHEMBL598797	0.43
HDAC4	9759	TALC	inhibitor	CUDC-101	CUDC-101	CUDC-101	chembl:CHEMBL598797	0.45
HDAC5	10014	TdgClinicalTrial		RESMINOSTAT	RESMINOSTAT	RESMINOSTAT	chembl:CHEMBL4296717	0.15
HDAC6	10013	TTD		PMID28092474-Compound-32i	PMID28092474-Compound-32i
HDAC7	51564	ChemblInteractions	inhibitor	CHEMBL235191	TACEDINALINE	TACEDINALINE	chembl:CHEMBL235191	0.47
HDAC8	55869	TTD		PMID29671355-Compound-67	PMID29671355-Compound-67
HDAC9	9734	TALC	inhibitor	SB939	SB939
HDC	3067	TdgClinicalTrial		BF-DERM1	BF-DERM1
HDGF	3068	NCI		PROTEIN KINASE C INHIBITOR	PROTEIN KINASE C INHIBITOR
HEBP1	50865	TTD		Pyrazino[2,1-a]isoquinolin derivative 3	Pyrazino[2,1-a]isoquinolin derivative 3
HERC2	8924	DoCM		NERATINIB	NERATINIB	NERATINIB	chembl:CHEMBL180022	11.57
HES1	3280	NCI		ALL-TRANS-RETINOIC ACID	ALL-TRANS-RETINOIC ACID
HEXA	3073	DTC		N-ACETYLGLUCOSAMINE THIAZOLINE	N-ACETYLGLUCOSAMINE THIAZOLINE	CHEMBL257158	chembl:CHEMBL257158	6.37
HEXB	3074	NCI		AMINOGLYCOSIDES	AMINOGLYCOSIDES
HFE	3077	PharmGKB		adalimumab	adalimumab	ADALIMUMAB	chembl:CHEMBL1201580	7.49
HGF	3082	NCI		STI571	STI571	IMATINIB MESYLATE	chembl:CHEMBL1642	1.06
HIF1A	3091	DTC		SP-600125	SP-600125	SP-600125	chembl:CHEMBL1725279	0.01
HIF1AN	55662	DTC		L-4-THIOPROLINE	L-4-THIOPROLINE	CHEMBL1800368	chembl:CHEMBL1800368	21.22
HINT1	3094	PharmGKB		nicotine	nicotine	NICOTINE	chembl:CHEMBL3	2.6
HIPK1	204851	GuideToPharmacology	inhibitor	135652717	STAUROSPORINE	STAUROSPORINE	chembl:CHEMBL388978	1.52
HIPK2	28996	GuideToPharmacology	inhibitor	249565808	COMPOUND 1A [PMID: 24900749]
HIPK3	10114	GuideToPharmacology	inhibitor	249565806	SILMITASERTIB	SILMITASERTIB	chembl:CHEMBL1230165	10.61
HIPK4	147746	DTC		GEFITINIB	GEFITINIB	GEFITINIB	chembl:CHEMBL939	0.06
HK1	3098	NCI		ADENOVIRUS VECTOR	ADENOVIRUS VECTOR
HK2	3099	TTD		VDA-1102 topical ointment	VDA-1102 topical ointment
HKDC1	80201	DTC		SJ000044511	SJ000044511	CHEMBL592124	chembl:CHEMBL592124	0.16
HLA-A	3105	PharmGKB		peginterferon alfa-2b	peginterferon alfa-2b
HLA-B	3106	FDA		Pazopanib	Pazopanib	PAZOPANIB	chembl:CHEMBL477772	0.19
HLA-C	3107	PharmGKB		flucloxacillin	flucloxacillin	FLOXACILLIN	chembl:CHEMBL222645	1.52
HLA-DPA1	3113	PharmGKB		peginterferon alfa-2b	peginterferon alfa-2b
HLA-DPB1	3115	PharmGKB		clozapine	clozapine	CLOZAPINE	chembl:CHEMBL42	0.9
HLA-DPB2	3116	PharmGKB		aspirin	aspirin	ASPIRIN	chembl:CHEMBL25	0.87
HLA-DQA1	3117	NCI		LYMPHOKINES	LYMPHOKINES
HLA-DQB1	3119	PharmGKB		ticlopidine	ticlopidine	TICLOPIDINE	chembl:CHEMBL833	0.82
HLA-DRA	3122	PharmGKB		amoxicillin	amoxicillin	AMOXICILLIN	chembl:CHEMBL1082	1.25
HLA-DRB1	3123	PharmGKB		flupirtine	flupirtine	FLUPIRTINE	chembl:CHEMBL255044	0.26
HLA-DRB2	3124	ChemblInteractions	modulator	CHEMBL2108712	PLOVAMER ACETATE	PLOVAMER ACETATE	chembl:CHEMBL2108712	63.65
HLA-DRB3	3125	PharmGKB		heparin	heparin	HEPARIN	chembl:CHEMBL1909300	1.46
HLA-DRB4	3126	TdgClinicalTrial		1D09C3	1D09C3	1D09C3	chembl:CHEMBL2109518	21.22
HLA-DRB5	3127	PharmGKB		amoxicillin	amoxicillin	AMOXICILLIN	chembl:CHEMBL1082	1.87
HLA-E	3133	PharmGKB		glucocorticoids	glucocorticoids
HLA-G	3135	PharmGKB		hmg coa reductase inhibitors	hmg coa reductase inhibitors
HMBS	3145	TTD		P-9808	P-9808
HMGB1	3146	NCI		PREDNISOLONE	PREDNISOLONE	PREDNISOLONE	chembl:CHEMBL131	0.45
HMGCR	3156	GuideToPharmacology	inhibitor	135649749	COMPOUND 41 [PMID: 17574411]
HMGCS1	3157	GuideToPharmacology	inhibitor	135651558	(S)-3-HYDROXY-3-METHYLGLUTARYL-COA
HMGCS2	3158	PharmGKB		hydrochlorothiazide	hydrochlorothiazide	HYDROCHLOROTHIAZIDE	chembl:CHEMBL435	1.77
HMMR	3161	PharmGKB		epirubicin	epirubicin	EPIRUBICIN	chembl:CHEMBL417	0.53
HMOX1	3162	NCI		ZNCL2	ZNCL2
HMOX2	3163	TdgClinicalTrial		STANNSOPORFIN	STANNSOPORFIN	STANNSOPORFIN	chembl:CHEMBL4297207	63.65
HNF1A	6927	JAX-CKB		N/A	N/A
HNF1B	6928	PharmGKB		platinum	platinum	PLATINUM	chembl:CHEMBL1235478	4.55
HNF4A	3172	NCI		UREA	UREA	UREA	chembl:CHEMBL985	0.94
HNMT	3176	TTD		Amodiaquine	Amodiaquine	AMODIAQUINE	chembl:CHEMBL682	12.73
HNRNPA1	3178	DTC		CAMPTOTHECIN	CAMPTOTHECIN	CAMPTOTHECIN	chembl:CHEMBL65	3.54
HNRNPC	3183	DTC		DABIGATRAN	DABIGATRAN	DABIGATRAN	chembl:CHEMBL48361	14.14
HNRNPH2	3188	PharmGKB		migalastat	migalastat	MIGALASTAT	chembl:CHEMBL110458	15.91
HOMER1	9456	PharmGKB		levodopa	levodopa	LEVODOPA	chembl:CHEMBL1009	1.72
HOTAIR	100124700	PharmGKB		Platinum compounds	Platinum compounds
HOXA9	3205	NCI		G-CSF	G-CSF	FILGRASTIM	chembl:CHEMBL1201567	11.57
HOXB1	3211	NCI		BROMODEOXYURIDINE	BROMODEOXYURIDINE
HOXD1	3231	NCI		RETINOIC ACID	RETINOIC ACID
HP	3240	NCI		HEPATITIS B VACCINE	HEPATITIS B VACCINE
HPD	3242	TEND		NITISINONE	NITISINONE	NITISINONE	chembl:CHEMBL1337	636.51
HPGD	3248	DTC		SJ000019194	SJ000019194	CHEMBL592106	chembl:CHEMBL592106	0.09
HPGDS	27306	TTD		Praziquantel	Praziquantel	PRAZIQUANTEL	chembl:CHEMBL976	31.83
HPN	3249	TEND		BENTIROMIDE	BENTIROMIDE	BENTIROMIDE	chembl:CHEMBL1200368	190.95
HPRT1	3251	NCI		NITROSOUREAS	NITROSOUREAS
HPSE	10855	NCI		TGF	TGF
HR	55806	TTD		Levomequitazine	Levomequitazine
HRAS	3265	JAX-CKB		Pz-1	Pz-1
HRH1	3269	GuideToPharmacology	antagonist	135650208	DOXEPIN	DOXEPIN	chembl:CHEMBL1628227	0.34
HRH2	3274	GuideToPharmacology	agonist	135651300	UR-PG146
HRH3	11255	GuideToPharmacology	agonist	135650397	N-METHYLHISTAMINE	N-METHYLHISTAMINE	chembl:CHEMBL507	0.47
HRH4	59340	GuideToPharmacology	antagonist	178103918	MK-0249	MK-0249	chembl:CHEMBL476323	0.59
HSD11B1	3290	GuideToPharmacology	inhibitor	381118868	BMS-823778	BMS-823778	chembl:CHEMBL4297457	7.07
HSD11B2	3291	TTD		RG-7234	RG-7234
HSD17B10	3028	DTC		PYRENE	PYRENE	PYRENE	chembl:CHEMBL279564	0.15
HSD17B2	3294	GuideToPharmacology	inhibitor	385612198	COMPOUND 24 [PMID: 31343176]
HSD17B3	3293	DTC		CURCUMIN	CURCUMIN	CURCUMIN	chembl:CHEMBL116438	1.79
HSD3B1	3283	TdgClinicalTrial		TRILOSTANE	TRILOSTANE	TRILOSTANE	chembl:CHEMBL1200907	95.48
HSD3B2	3284	TEND		TRILOSTANE	TRILOSTANE	TRILOSTANE	chembl:CHEMBL1200907	106.09
HSD3B7	80270	PharmGKB		cholic acid	cholic acid
HSF1	3297	DTC		QUERCETIN	QUERCETIN	QUERCETIN	chembl:CHEMBL50	0.54
HSP90AA1	3320	DTC		SJ000018300	SJ000018300	CHEMBL590927	chembl:CHEMBL590927	0.08
HSP90AA2P	3324	MyCancerGenomeClinicalTrial	inhibitor	AUY922	AUY922
HSP90AB1	3326	DTC		ZERANOL	ZERANOL	ZERANOL	chembl:CHEMBL450613	0.24
HSP90B1	7184	GuideToPharmacology	inhibitor	381118828	GRP94 INHIBITOR 54
HSP90B2P	7190	TTD		Heat shock protein vaccine	Heat shock protein vaccine
HSPA1A	3303	PharmGKB		carbamazepine	carbamazepine	CARBAMAZEPINE	chembl:CHEMBL108	2.71
HSPA1L	3305	PharmGKB		carbamazepine	carbamazepine	CARBAMAZEPINE	chembl:CHEMBL108	2.71
HSPA4	3308	NCI		UREA	UREA	UREA	chembl:CHEMBL985	0.46
HSPA5	3309	DTC		STROBOPININ	STROBOPININ	STROBOPININ	chembl:CHEMBL1556958	4.24
HSPA8	3312	DTC		NSC-119910	NSC-119910	CHEMBL487046	chembl:CHEMBL487046	4.55
HSPA9	3313	TTD		MKT-077	MKT-077	CHEMBL33859	chembl:CHEMBL33859	190.95
HSPB1	3315	NCI		DIFFERENTIATION AGENTS	DIFFERENTIATION AGENTS
HSPB2	3316	NCI		PS-341	PS-341	BORTEZOMIB	chembl:CHEMBL325041	0.16
HSPB6	126393	TTD		AZX-100	AZX-100	AZX-100	chembl:CHEMBL4297902	63.65
HSPD1	3329	NCI		CETRORELIX	CETRORELIX	CETRORELIX	chembl:CHEMBL1200490	14.14
HSPE1	3336	TTD		XToll	XToll
HSPG2	3339	PharmGKB		antipsychotics	antipsychotics
HTR1A	3350	GuideToPharmacology	agonist	135650536	LYSERGIDE	LYSERGIDE	chembl:CHEMBL263881	0.24
HTR1B	3351	GuideToPharmacology	agonist	135649706	2-METHYL-5-HT
HTR1D	3352	ChemblInteractions	agonist	CHEMBL2062265	ERGOTAMINE TARTRATE
HTR1E	3354	GuideToPharmacology	antagonist	135650278	FLUSPIRILENE	FLUSPIRILENE	chembl:CHEMBL46516	0.09
HTR1F	3355	GuideToPharmacology	agonist	135651095	SUMATRIPTAN	SUMATRIPTAN	chembl:CHEMBL128	1.34
HTR2A	3356	TTD		ZOTEPINE	ZOTEPINE	ZOTEPINE	chembl:CHEMBL285802	0.06
HTR2B	3357	GuideToPharmacology	agonist	135650920	RO 60-0175
HTR2C	3358	TTD		PMID26609882-Compound-83	PMID26609882-Compound-83
HTR3A	3359	ChemblInteractions	antagonist	CHEMBL2107387	VORTIOXETINE HYDROBROMIDE	VORTIOXETINE HYDROBROMIDE	chembl:CHEMBL2107387	0.48
HTR3B	9177	PharmGKB		paroxetine	paroxetine	PAROXETINE	chembl:CHEMBL490	0.64
HTR3C	170572	TdgClinicalTrial		VI-0134	VI-0134
HTR3D	200909	TdgClinicalTrial		PUMOSETRAG	PUMOSETRAG	PUMOSETRAG	chembl:CHEMBL1643880	2.55
HTR3E	285242	TdgClinicalTrial		GRANISETRON	GRANISETRON	GRANISETRON	chembl:CHEMBL289469	0.82
HTR4	3360	TTD		SB-207266A	SB-207266A
HTR5A	3361	GuideToPharmacology	agonist	135651128	[3H]5-CT
HTR6	3362	GuideToPharmacology	agonist	135651059	CAPESEROD	CAPESEROD	chembl:CHEMBL2027925	0.16
HTR7	3363	GuideToPharmacology	antagonist	135652727	YOHIMBINE	YOHIMBINE	chembl:CHEMBL15245	0.09
HTRA1	5654	PharmGKB		bevacizumab	bevacizumab	BEVACIZUMAB	chembl:CHEMBL1201583	5.13
HTT	3064	TTD		CUDC-907	CUDC-907	FIMEPINOSTAT	chembl:CHEMBL3622533	0.02
HUS1	3364	NCI		CAMPTOTHECIN	CAMPTOTHECIN	CAMPTOTHECIN	chembl:CHEMBL65	3.54
HVCN1	84329	GuideToPharmacology	blocker	135652747	ZN2+
HYAL2	8692	NCI		EPINEPHRINE	EPINEPHRINE	EPINEPHRINE	chembl:CHEMBL679	2.12
HYKK	123688	PharmGKB		varenicline	varenicline	VARENICLINE	chembl:CHEMBL1396	9.09
HYOU1	10525	DTC		DABIGATRAN	DABIGATRAN	DABIGATRAN	chembl:CHEMBL48361	14.14
IAPP	3375	DTC		CURCUMIN	CURCUMIN	CURCUMIN	chembl:CHEMBL116438	0.9
IBSP	3381	NCI		DAIDZEIN	DAIDZEIN	DAIDZEIN	chembl:CHEMBL8145	2.77
ICA1	3382	PharmGKB		tramadol	tramadol	TRAMADOL	chembl:CHEMBL1237044	7.07
ICAM1	3383	TTD		BI-505	BI-505	BI-505	chembl:CHEMBL2109482	19.1
ICAM2	3384	NCI		IFN	IFN
ICAM3	3385	NCI		CSA	CSA	CYCLOSPORINE	chembl:CHEMBL160	0.51
ICMT	23463	DTC		SIMVASTATIN	SIMVASTATIN	SIMVASTATIN	chembl:CHEMBL1064	1.18
ICOS	29851	TTD		MEDI-570	MEDI-570	MEDI-570	chembl:CHEMBL2109449	31.83
ICOSLG	23308	TTD		AMG 557	AMG 557
IDE	3416	DTC		CALMIDAZOLIUM CHLORIDE	CALMIDAZOLIUM CHLORIDE	CALMIDAZOLIUM CHLORIDE	chembl:CHEMBL1208858	0.64
IDH1	3417	JAX-CKB		BPTES	BPTES
IDH2	3418	JAX-CKB		AG-881	AG-881
IDI1	3422	GuideToPharmacology	inhibitor	135650699	NE21650
IDO1	3620	TTD		Benzimidazole and imadazopyridine carboximidamide compound 1	Benzimidazole and imadazopyridine carboximidamide compound 1
IDO2	169355	TTD		2,3-diamino-benzo[b]thiophene derivative 5	2,3-diamino-benzo[b]thiophene derivative 5
IDS	3423	TTD		Recombinant human iduronate-2-sulfatase	Recombinant human iduronate-2-sulfatase
IFI27	3429	NCI		TNF-ALPHA	TNF-ALPHA
IFIT2	3433	NCI		IFN	IFN
IFNA1	3439	NCI		POLYPHENOL	POLYPHENOL
IFNA2	3440	TTD		Interferon alpha 2a	Interferon alpha 2a
IFNA5	3442	TTD		NAHE-001	NAHE-001
IFNAR1	3454	TdgClinicalTrial		INTERFERON ALFA-2A, RECOMBINANT	INTERFERON ALFA-2A, RECOMBINANT
IFNAR2	3455	ChemblInteractions	agonist	CHEMBL1201560	PEGINTERFERON ALFA-2A	PEGINTERFERON ALFA-2A	chembl:CHEMBL1201560	2.65
IFNB1	3456	TTD		FP-1201	FP-1201
IFNG	3458	NCI		CYCLOPHOSPHAMIDE	CYCLOPHOSPHAMIDE	CYCLOPHOSPHAMIDE	chembl:CHEMBL88	0.09
IFNGR1	3459	NCI		INDOLE-3-CARBINOL	INDOLE-3-CARBINOL	INDOLE-3-CARBINOL	chembl:CHEMBL155625	10.61
IFNGR2	3460	ChemblInteractions	agonist	CHEMBL1201564	INTERFERON GAMA-1B	INTERFERON GAMMA-1B	chembl:CHEMBL1201564	159.13
IFNL1	282618	TTD		PEG-Interferon lambda (IL-29)	PEG-Interferon lambda (IL-29)
IFNL3	282617	PharmGKB		boceprevir	boceprevir	BOCEPREVIR	chembl:CHEMBL218394	2.34
IFNL4	101180976	PharmGKB		peginterferon alfa-2a	peginterferon alfa-2a
IFNLR1	163702	TdgClinicalTrial		PEG-INTERFERON LAMBA	PEG-INTERFERON LAMBA
IFNR	3466	TTD		HDV-interferon	HDV-interferon
IFNW1	3467	TTD		ITCA-638	ITCA-638
IGF1	3479	TTD		BI-836845	BI-836845	XENTUZUMAB	chembl:CHEMBL4297850	15.91
IGF1R	3480	TdgClinicalTrial		OSI-906	OSI-906	LINSITINIB	chembl:CHEMBL1091644	1.68
IGF2	3481	TTD		Xentuzumab	Xentuzumab	XENTUZUMAB	chembl:CHEMBL4297850	2.27
IGF2-AS	51214	PharmGKB		Platinum compounds	Platinum compounds
IGF2BP2	10644	PharmGKB		repaglinide	repaglinide	REPAGLINIDE	chembl:CHEMBL1272	4.24
IGF2R	3482	TTD		EP-128504	EP-128504
IGFBP1	3484	NCI		ORAL CONTRACEPTIVE	ORAL CONTRACEPTIVE
IGFBP3	3486	PharmGKB		celecoxib	celecoxib	CELECOXIB	chembl:CHEMBL118	0.99
IGFBP4	3487	NCI		PMSG	PMSG
IGFBP5	3488	NCI		TGFBETA1	TGFBETA1
IGFBP6	3489	NCI		ANTISERUM	ANTISERUM
IGH	3492	FDA		Venetoclax	Venetoclax	VENETOCLAX	chembl:CHEMBL3137309	4.55
IGHE	3497	GuideToPharmacology	antibody	310264775	LIGELIZUMAB	LIGELIZUMAB	chembl:CHEMBL2109457	25.46
IGHG1	3500	TdgClinicalTrial		IGG1 ANTIBODY	IGG1 ANTIBODY
IHH	3549	NCI		TGFBETA1	TGFBETA1
IKBKB	3551	TdgClinicalTrial		MLN-0415	MLN-0415	MLN-0415	chembl:CHEMBL3545265	5.79
IKBKE	9641	GuideToPharmacology	inhibitor	336446965	COMPOUND II [PMID: 21329883]
IKBKG	8517	PharmGKB		artesunate	artesunate	ARTESUNATE	chembl:CHEMBL361497	2.27
IKZF1	10320	CIViC		FLUDARABINE	FLUDARABINE	FLUDARABINE	chembl:CHEMBL1568	1.06
IL10	3586	NCI		FLUTICASONE PROPIONATE	FLUTICASONE PROPIONATE
IL10RA	3587	GuideToPharmacology	agonist	178101673	IL-10	INTERLEUKIN-10	chembl:CHEMBL4297771	12.73
IL10RB	3588	ChemblInteractions	agonist	CHEMBL2108723	PEGINTERFERON LAMBDA-1A	PEGINTERFERON LAMBDA-1A	chembl:CHEMBL2108723	31.83
IL11	3589	NCI		ALENDRONATE	ALENDRONATE	ALENDRONIC ACID	chembl:CHEMBL870	2.27
IL11RA	3590	TTD		BMTP-11	BMTP-11
IL12A	3592	TdgClinicalTrial		BRIAKINUMAB	BRIAKINUMAB	BRIAKINUMAB	chembl:CHEMBL1742995	10.61
IL12B	3593	TdgClinicalTrial		BRIAKINUMAB	BRIAKINUMAB	BRIAKINUMAB	chembl:CHEMBL1742995	12.73
IL12RB2	3595	TdgClinicalTrial		INCELL-1001+ AD-1001	INCELL-1001+ AD-1001
IL13	3596	PharmGKB		sunitinib	sunitinib	SUNITINIB	chembl:CHEMBL535	0.4
IL13RA1	3597	TdgClinicalTrial		CINTREDEKIN BESUDOTOX	CINTREDEKIN BESUDOTOX
IL13RA2	3598	TTD		Tralokinumab	Tralokinumab	TRALOKINUMAB	chembl:CHEMBL1743081	10.61
IL15	3600	NCI		LYMPHOKINE-ACTIVATED KILLER CELLS	LYMPHOKINE-ACTIVATED KILLER CELLS
IL15RA	3601	GuideToPharmacology	agonist	178101678	IL-15	INTERLEUKIN 15, RECOMBINANT NON-GLYCOSYLATED	chembl:CHEMBL4297989	31.83
IL16	3603	PharmGKB		Platinum compounds	Platinum compounds
IL17A	3605	ChemblInteractions	inhibitor	CHEMBL1743068	SECUKINUMAB	SECUKINUMAB	chembl:CHEMBL1743068	7.96
IL17B	27190	TdgClinicalTrial		VIDOFLUDIMUS	VIDOFLUDIMUS	VIDOFLUDIMUS	chembl:CHEMBL197194	12.73
IL17C	27189	TdgClinicalTrial		VIDOFLUDIMUS	VIDOFLUDIMUS	VIDOFLUDIMUS	chembl:CHEMBL197194	12.73
IL17F	112744	NCI		TNF-ALPHA	TNF-ALPHA
IL17RA	23765	PharmGKB		Tumor necrosis factor alpha (TNF-alpha) inhibitors	Tumor necrosis factor alpha (TNF-alpha) inhibitors
IL17RC	84818	NCI		IL-17	IL-17
IL18	3606	NCI		PPD	PPD
IL1A	3552	TEND		RILONACEPT	RILONACEPT	RILONACEPT	chembl:CHEMBL1201830	21.22
IL1B	3553	NCI		VERAPAMIL	VERAPAMIL	VERAPAMIL	chembl:CHEMBL6966	0.09
IL1R1	3554	ChemblInteractions	antagonist	CHEMBL1201570	ANAKINRA	ANAKINRA	chembl:CHEMBL1201570	17.24
IL1R2	7850	TEND		ANAKINRA	ANAKINRA	ANAKINRA	chembl:CHEMBL1201570	7.96
IL1RL2	8808	TTD		BI655130	BI655130	SPESOLIMAB	chembl:CHEMBL4297911	63.65
IL1RN	3557	TdgClinicalTrial		AC-201	AC-201	DIACEREIN	chembl:CHEMBL41286	2.36
IL2	3558	NCI		GARLIC EXTRACT	GARLIC EXTRACT
IL20	50604	TTD		NN-8226	NN-8226
IL21	59067	TTD		IL-21	IL-21	DENENICOKIN	chembl:CHEMBL2107855	15.91
IL21R	50615	TTD		Ab-01	Ab-01
IL22	50616	ChemblInteractions	inhibitor	CHEMBL1743017	FEZAKINUMAB	FEZAKINUMAB	chembl:CHEMBL1743017	190.95
IL23A	51561	TdgClinicalTrial		BRIAKINUMAB	BRIAKINUMAB	BRIAKINUMAB	chembl:CHEMBL1742995	7.07
IL23R	149233	PharmGKB		celecoxib	celecoxib	CELECOXIB	chembl:CHEMBL118	1.99
IL24	11009	TTD		INGN-241	INGN-241
IL25	64806	TTD		ALX-0761	ALX-0761	M-1095	chembl:CHEMBL4298023	15.91
IL27	246778	NCI		VACCINE	VACCINE
IL2RA	3559	TdgClinicalTrial		INCELL-1001+ AD-1001	INCELL-1001+ AD-1001
IL2RB	3560	TTD		Leukocyte interleukin	Leukocyte interleukin
IL2RG	3561	ChemblInteractions		CHEMBL1201550	DENILEUKIN DIFTITOX	DENILEUKIN DIFTITOX	chembl:CHEMBL1201550	12.73
IL3	3562	PharmGKB		tacrolimus	tacrolimus	TACROLIMUS	chembl:CHEMBL269732	1.87
IL31	386653	TTD		KPL-716	KPL-716
IL31RA	133396	GuideToPharmacology	antibody	252827378	NEMOLIZUMAB	NEMOLIZUMAB	chembl:CHEMBL4297794	63.65
IL33	90865	TTD		AMG 282	AMG 282
IL37	27178	TTD		Tildrakizumab	Tildrakizumab	TILDRAKIZUMAB	chembl:CHEMBL2108681	31.83
IL3RA	3563	TTD		Flotetuzumab	Flotetuzumab	FLOTETUZUMAB	chembl:CHEMBL3990038	12.73
IL4	3565	TTD		Tepoxalin	Tepoxalin	TEPOXALIN	chembl:CHEMBL316040	7.96
IL4R	3566	PharmGKB		Hepatitis vaccines	Hepatitis vaccines
IL5	3567	TTD		Mepolizumab	Mepolizumab	MEPOLIZUMAB	chembl:CHEMBL2108429	45.47
IL5RA	3568	TTD		Benralizumab	Benralizumab	BENRALIZUMAB	chembl:CHEMBL1742991	222.78
IL6	3569	PharmGKB		Tumor necrosis factor alpha (TNF-alpha) inhibitors	Tumor necrosis factor alpha (TNF-alpha) inhibitors
IL6R	3570	TTD		ALX-0061	ALX-0061	VOBARILIZUMAB	chembl:CHEMBL3833343	7.07
IL6ST	3572	DTC		BAZEDOXIFENE	BAZEDOXIFENE	BAZEDOXIFENE	chembl:CHEMBL46740	10.61
IL7	3574	NCI		RAPAMYCIN	RAPAMYCIN	SIROLIMUS	chembl:CHEMBL413	2.27
IL7R	3575	TTD		PF-06342674	PF-06342674
IL9	3578	TTD		BNZ-1	BNZ-1
IL9R	3581	NCI		IL-9	IL-9
ILF3	3609	NCI		CSA	CSA	CYCLOSPORINE	chembl:CHEMBL160	1.03
ILK	3611	TTD		US8754233, (4-Benzothiazol-2-yl-1H-pyrazol-3-yl)-[2-(1H-imidazol-4-yl)-ethyl]-amine	US8754233, (4-Benzothiazol-2-yl-1H-pyrazol-3-yl)-[2-(1H-imidazol-4-yl)-ethyl]-amine
ILKAP	80895	PharmGKB		hydrochlorothiazide	hydrochlorothiazide	HYDROCHLOROTHIAZIDE	chembl:CHEMBL435	1.77
IMPA1	3612	ChemblInteractions	inhibitor	CHEMBL2103738	LITHIUM CITRATE HYDRATE	LITHIUM CITRATE	chembl:CHEMBL2103738	10.61
IMPDH1	3614	TTD		Ribavirin	Ribavirin	RIBAVIRIN	chembl:CHEMBL1643	1.35
IMPDH2	3615	TEND		MYCOPHENOLATE MOFETIL	MYCOPHENOLATE MOFETIL
INHA	3623	NCI		ANTISERUM	ANTISERUM
INHBA	3624	ChemblInteractions	inhibitor	CHEMBL1743073	SOTATERCEPT	SOTATERCEPT	chembl:CHEMBL1743073	21.22
INHBE	83729	NCI		GNRH	GNRH	GONADORELIN ACETATE	chembl:CHEMBL1200511	31.83
INPP1	3628	NCI		LITHIUM	LITHIUM	LITHIUM	chembl:CHEMBL2146126	2.77
INPP5A	3632	GuideToPharmacology	inhibitor	252827501	COMPOUND 5 [NOBLE ET AL., 1992]
INPP5D	3635	GuideToPharmacology	activator	315661324	ROSIPTOR	ROSIPTOR	chembl:CHEMBL3989954	63.65
INPPL1	3636	NCI		ANTISENSE OLIGONUCLEOTIDES	ANTISENSE OLIGONUCLEOTIDES
INS	3630	TTD		Insulin determir	Insulin determir
INSIG2	51141	PharmGKB		antipsychotics	antipsychotics
INS-IGF2	723961	PharmGKB		Platinum compounds	Platinum compounds
INSR	3643	TTD		Metformin glycinate	Metformin glycinate
INSRR	3645	GuideToPharmacology	inhibitor	178103995	LINSITINIB	LINSITINIB	chembl:CHEMBL1091644	3.98
INVS	27130	PharmGKB		duloxetine	duloxetine	DULOXETINE	chembl:CHEMBL1175	6.37
IPO11	51194	TdgClinicalTrial		MKC-1	MKC-1	ENMD-981693	chembl:CHEMBL52885	2.36
IPO13	9670	TdgClinicalTrial		MKC-1	MKC-1	ENMD-981693	chembl:CHEMBL52885	2.36
IPO4	79711	TdgClinicalTrial		MKC-1	MKC-1	ENMD-981693	chembl:CHEMBL52885	2.36
IPO7	10527	TdgClinicalTrial		MKC-1	MKC-1	ENMD-981693	chembl:CHEMBL52885	2.36
IPO8	10526	TdgClinicalTrial		MKC-1	MKC-1	ENMD-981693	chembl:CHEMBL52885	2.36
IPO9	55705	TdgClinicalTrial		MKC-1	MKC-1	ENMD-981693	chembl:CHEMBL52885	2.36
IRAK1	3654	DTC		PF-562271	PF-562271	PF-00562271	chembl:CHEMBL1084546	0.03
IRAK3	11213	GuideToPharmacology	inhibitor	249565893	COMPOUND R-16 [PMID: 21967808]
IRAK4	51135	GuideToPharmacology	inhibitor	249565762	ND-2110
IRF1	3659	NCI		CYTOKINES	CYTOKINES
IRF1-AS1	441108	PharmGKB		hydrochlorothiazide	hydrochlorothiazide	HYDROCHLOROTHIAZIDE	chembl:CHEMBL435	3.54
IRF2	3660	NCI		IFN	IFN
IRF3	3661	NCI		IFN	IFN
IRF6	3664	PharmGKB		interferon beta-1b	interferon beta-1b
IRS1	3667	TdgClinicalTrial		GS-101	GS-101
IRS2	8660	NCI		DEXAMETHASONE	DEXAMETHASONE	DEXAMETHASONE	chembl:CHEMBL384467	0.51
ISG15	9636	MyCancerGenomeClinicalTrial	inhibitor	IRINOTECAN	IRINOTECAN	IRINOTECAN	chembl:CHEMBL481	1.2
ITGA1	3672	TTD		SAN-300	SAN-300	SAN-300	chembl:CHEMBL4297822	63.65
ITGA11	22801	NCI		IFN	IFN
ITGA2	3673	TTD		E7820	E7820	E-7820	chembl:CHEMBL4297376	15.91
ITGA2B	3674	TdgClinicalTrial		TIROFIBAN	TIROFIBAN	TIROFIBAN	chembl:CHEMBL916	14.14
ITGA3	3675	GuideToPharmacology		252827506	PEPTIDE LIGAND 2 [PMID: 19055415]
ITGA4	3676	TTD		Vedolizmab	Vedolizmab
ITGA5	3678	ChemblInteractions	antagonist	CHEMBL2108061	VOLOCIXIMAB	VOLOCIXIMAB	chembl:CHEMBL2108061	9.09
ITGAL	3683	DTC		CASEARINONE B	CASEARINONE B	CASEARINONE B	chembl:CHEMBL459014	7.49
ITGAM	3684	NCI		DMSO	DMSO	DIMETHYL SULFOXIDE	chembl:CHEMBL504	2.12
ITGAV	3685	ChemblInteractions	inhibitor	CHEMBL2109621	DI17E6	ABITUZUMAB	chembl:CHEMBL2109621	2.55
ITGAX	3687	NCI		PROTEASE INHIBITORS	PROTEASE INHIBITORS
ITGB1	3688	TdgClinicalTrial		FIRATEGRAST	FIRATEGRAST	FIRATEGRAST	chembl:CHEMBL2104967	4.71
ITGB2	3689	NCI		LAK CELL	LAK CELL
ITGB3	3690	PharmGKB		abciximab	abciximab	ABCIXIMAB	chembl:CHEMBL1201584	8.34
ITGB5	3693	TdgClinicalTrial		CNTO-95	CNTO-95	INTETUMUMAB	chembl:CHEMBL1743032	6.37
ITGB6	3694	GuideToPharmacology	inhibitor	385612210	COMPOUND 7 [PMID: 31381331]
ITGB7	3695	ChemblInteractions	antagonist	CHEMBL2104967	FIRATEGRAST	FIRATEGRAST	chembl:CHEMBL2104967	4.24
ITGB8	3696	TTD		US10035778, Example 16	US10035778, Example 16
ITIH3	3699	PharmGKB		clozapine	clozapine	CLOZAPINE	chembl:CHEMBL42	1.79
ITK	3702	DTC		GO-6976	GO-6976	GO-6976	chembl:CHEMBL302449	0.08
ITPA	3704	PharmGKB		peginterferon alfa-2b	peginterferon alfa-2b
ITPKA	3706	GuideToPharmacology	inhibitor	336446934	GNF362
ITPKB	3707	GuideToPharmacology	inhibitor	336446934	GNF362
ITPKC	80271	GuideToPharmacology	inhibitor	336446934	GNF362
ITPR1	3708	GuideToPharmacology	antagonist	135651544	PIP2
ITPR2	3709	GuideToPharmacology	activator	178101040	INOSITOL 2,4,5-TRISPHOSPHATE
ITPR3	3710	GuideToPharmacology	activator	135652731	CA2+
IVL	3713	NCI		TOPICAL CORTICOSTEROIDS	TOPICAL CORTICOSTEROIDS
JAG1	182	NCI		CORTISOL	CORTISOL	HYDROCORTISONE	chembl:CHEMBL389621	3.35
JAK1	3716	CIViC		PEMBROLIZUMAB	PEMBROLIZUMAB	PEMBROLIZUMAB	chembl:CHEMBL3137343	0.39
JAK2	3717	MyCancerGenome	inhibitor	RUXOLITINIB	RUXOLITINIB	RUXOLITINIB	chembl:CHEMBL1789941	4.01
JAK3	3718	TTD		Pyrazolopyridine derivative 2	Pyrazolopyridine derivative 2
JUN	3725	DTC		DIPHENHYDRAMINE HYDROCHLORIDE	DIPHENHYDRAMINE HYDROCHLORIDE	DIPHENHYDRAMINE HYDROCHLORIDE	chembl:CHEMBL1620	0.36
JUNB	3726	NCI		UVB	UVB
JUND	3727	NCI		CLOZAPINE	CLOZAPINE	CLOZAPINE	chembl:CHEMBL42	1.79
KAT2A	2648	DTC		PD-146176	PD-146176	CHEMBL180917	chembl:CHEMBL180917	0.25
KAT2B	8850	PharmGKB		amphetamine	amphetamine	AMPHETAMINE	chembl:CHEMBL405	0.33
KAT5	10524	GuideToPharmacology	inhibitor	187051791	MG149
KAT8	84148	GuideToPharmacology	inhibitor	187051791	MG149
KCNA1	3736	NCI		BUPIVACAINE	BUPIVACAINE	BUPIVACAINE	chembl:CHEMBL1098	0.96
KCNA10	3744	GuideToPharmacology	blocker	135651305	VERAPAMIL	VERAPAMIL	chembl:CHEMBL6966	0.23
KCNA2	3737	ChemblInteractions	blocker	CHEMBL284348	DALFAMPRIDINE	DALFAMPRIDINE	chembl:CHEMBL284348	0.49
KCNA3	3738	ChemblInteractions	blocker	CHEMBL2107762	NERISPIRDINE	NERISPIRDINE	chembl:CHEMBL2107762	0.21
KCNA4	3739	NCI		VERAPAMIL	VERAPAMIL	VERAPAMIL	chembl:CHEMBL6966	0.64
KCNA5	3741	GuideToPharmacology	blocker	135650266	FLECAINIDE	FLECAINIDE	chembl:CHEMBL652	0.48
KCNA6	3742	ChemblInteractions	blocker	CHEMBL1200728	GUANIDINE HYDROCHLORIDE	GUANIDINE HYDROCHLORIDE	chembl:CHEMBL1200728	0.41
KCNA7	3743	ChemblInteractions	blocker	CHEMBL2107762	NERISPIRDINE	NERISPIRDINE	chembl:CHEMBL2107762	0.16
KCNB1	3745	GuideToPharmacology	inhibitor	223366093	GXTX-1E
KCNB2	9312	ChemblInteractions	blocker	CHEMBL284348	DALFAMPRIDINE	DALFAMPRIDINE	chembl:CHEMBL284348	0.89
KCNC1	3746	ChemblInteractions	blocker	CHEMBL2107762	NERISPIRDINE	NERISPIRDINE	chembl:CHEMBL2107762	0.32
KCNC2	3747	ChemblInteractions	blocker	CHEMBL1200728	GUANIDINE HYDROCHLORIDE	GUANIDINE HYDROCHLORIDE	chembl:CHEMBL1200728	0.41
KCNC3	3748	ChemblInteractions	blocker	CHEMBL113461	TEDISAMIL	TEDISAMIL	chembl:CHEMBL2111110	0.41
KCNC4	3749	ChemblInteractions	blocker	CHEMBL284348	DALFAMPRIDINE	DALFAMPRIDINE	chembl:CHEMBL284348	0.37
KCND1	3750	ChemblInteractions	blocker	CHEMBL2107762	NERISPIRDINE	NERISPIRDINE	chembl:CHEMBL2107762	0.32
KCND2	3751	ChemblInteractions	blocker	CHEMBL284348	DALFAMPRIDINE	DALFAMPRIDINE	chembl:CHEMBL284348	0.74
KCND3	3752	ChemblInteractions	blocker	CHEMBL1200728	GUANIDINE HYDROCHLORIDE	GUANIDINE HYDROCHLORIDE	chembl:CHEMBL1200728	0.41
KCNE1	3753	PharmGKB		quinidine	quinidine	QUINIDINE	chembl:CHEMBL1294	0.67
KCNF1	3754	ChemblInteractions	blocker	CHEMBL2107762	NERISPIRDINE	NERISPIRDINE	chembl:CHEMBL2107762	0.32
KCNG1	3755	ChemblInteractions	blocker	CHEMBL113461	TEDISAMIL	TEDISAMIL	chembl:CHEMBL2111110	0.41
KCNG2	26251	ChemblInteractions	blocker	CHEMBL113461	TEDISAMIL	TEDISAMIL	chembl:CHEMBL2111110	0.41
KCNG3	170850	ChemblInteractions	blocker	CHEMBL113461	TEDISAMIL	TEDISAMIL	chembl:CHEMBL2111110	0.41
KCNH1	3756	GuideToPharmacology	blocker	135650345	HALOPERIDOL	HALOPERIDOL	chembl:CHEMBL54	0.07
KCNH2	3757	DTC		BENZTROPINE MESYLATE	BENZTROPINE MESYLATE	BENZTROPINE MESYLATE	chembl:CHEMBL1200383	0.09
KCNH3	23416	ChemblInteractions	blocker	CHEMBL284348	DALFAMPRIDINE	DALFAMPRIDINE	chembl:CHEMBL284348	0.37
KCNH4	23415	ChemblInteractions	blocker	CHEMBL1200728	GUANIDINE HYDROCHLORIDE	GUANIDINE HYDROCHLORIDE	chembl:CHEMBL1200728	0.41
KCNH5	27133	GuideToPharmacology	blocker	135650872	QUINIDINE	QUINIDINE	chembl:CHEMBL1294	0.67
KCNH6	81033	GuideToPharmacology	inhibitor	135652149	ERGTX-1
KCNH7	90134	ChemblInteractions	blocker	CHEMBL113461	TEDISAMIL	TEDISAMIL	chembl:CHEMBL2111110	0.41
KCNH8	131096	ChemblInteractions	blocker	CHEMBL1200728	GUANIDINE HYDROCHLORIDE	GUANIDINE HYDROCHLORIDE	chembl:CHEMBL1200728	0.41
KCNIP1	30820	PharmGKB		verapamil	verapamil	VERAPAMIL	chembl:CHEMBL6966	6.37
KCNIP4	80333	PharmGKB		Ace Inhibitors, Plain	Ace Inhibitors, Plain
KCNJ1	3758	TTD		PMID26004420-Compound-WO2014150132B	PMID26004420-Compound-WO2014150132B
KCNJ10	3766	TTD		Glisoxepide	Glisoxepide	GLISOXEPIDE	chembl:CHEMBL2106618	7.96
KCNJ11	3767	ChemblInteractions	blocker	CHEMBL1073	GLIPIZIDE	GLIPIZIDE	chembl:CHEMBL1073	2.19
KCNJ12	3768	TEND		DOFETILIDE	DOFETILIDE	DOFETILIDE	chembl:CHEMBL473	15.91
KCNJ13	3769	GuideToPharmacology	blocker	135649796	FAMPRIDINE	DALFAMPRIDINE	chembl:CHEMBL284348	1.48
KCNJ14	3770	GuideToPharmacology	blocker	135652729	BA2+
KCNJ2	3759	ChemblInteractions	blocker	CHEMBL1201729	DRONEDARONE HYDROCHLORIDE	DRONEDARONE HYDROCHLORIDE	chembl:CHEMBL1201729	3.98
KCNJ3	3760	GuideToPharmacology	activator	135652743	NA+
KCNJ4	3761	GuideToPharmacology	blocker	135651249	TETRAETHYLAMMONIUM
KCNJ5	3762	TdgClinicalTrial		FLUPIRTINE	FLUPIRTINE	FLUPIRTINE	chembl:CHEMBL255044	3.98
KCNJ6	3763	PharmGKB		fentanyl	fentanyl	FENTANYL	chembl:CHEMBL596	0.49
KCNJ8	3764	GuideToPharmacology	activator	135650138	CROMAKALIM	CROMAKALIM	chembl:CHEMBL49035	7.96
KCNJ9	3765	GuideToPharmacology	activator	135651544	PIP2
KCNK10	54207	GuideToPharmacology	activator	135650346	HALOTHANE	HALOTHANE	chembl:CHEMBL931	0.68
KCNK12	56660	GuideToPharmacology	inhibitor	135650346	HALOTHANE	HALOTHANE	chembl:CHEMBL931	2.05
KCNK13	56659	GuideToPharmacology	inhibitor	135650346	HALOTHANE	HALOTHANE	chembl:CHEMBL931	2.05
KCNK16	83795	GuideToPharmacology	activator	53801075	ISOFLURANE	ISOFLURANE	chembl:CHEMBL1256	0.55
KCNK17	89822	GuideToPharmacology	activator	178100228	NO	NITRIC OXIDE	chembl:CHEMBL1200689	5.3
KCNK18	338567	ChemblInteractions		CHEMBL1257	ENFLURANE	ENFLURANE	chembl:CHEMBL1257	0.41
KCNK2	3776	ChemblInteractions		CHEMBL1200694	SEVOFLURANE	SEVOFLURANE	chembl:CHEMBL1200694	0.19
KCNK3	3777	ChemblInteractions	blocker	CHEMBL1200876	DOXAPRAM HYDROCHLORIDE	DOXAPRAM HYDROCHLORIDE	chembl:CHEMBL1200876	3.98
KCNK4	50801	GuideToPharmacology	activator	135650900	RILUZOLE	RILUZOLE	chembl:CHEMBL744	2.77
KCNK5	8645	GuideToPharmacology	blocker	135650872	QUINIDINE	QUINIDINE	chembl:CHEMBL1294	1.68
KCNK9	51305	ChemblInteractions		CHEMBL1200733	DESFLURANE	DESFLURANE	chembl:CHEMBL1200733	0.3
KCNMA1	3778	ChemblInteractions	activator	CHEMBL119549	ANDOLAST	ANDOLAST	chembl:CHEMBL119549	3.54
KCNMB1	3779	PharmGKB		verapamil	verapamil	VERAPAMIL	chembl:CHEMBL6966	6.37
KCNN1	3780	GuideToPharmacology	activator	318164832	GW542573X
KCNN2	3781	GuideToPharmacology	blocker	135651249	TETRAETHYLAMMONIUM
KCNN3	3782	GuideToPharmacology	blocker	135652375	P05
KCNN4	3783	ChemblInteractions	blocker	CHEMBL405821	SENICAPOC	SENICAPOC	chembl:CHEMBL405821	38.19
KCNQ1	3784	TEND		INDAPAMIDE	INDAPAMIDE	INDAPAMIDE	chembl:CHEMBL406	6.82
KCNQ2	3785	GuideToPharmacology	activator	135651544	PIP2
KCNQ3	3786	TTD		ICA-105665	ICA-105665
KCNQ4	9132	GuideToPharmacology	inhibitor	135651334	XE991
KCNQ5	56479	PharmGKB		irinotecan	irinotecan	IRINOTECAN	chembl:CHEMBL481	0.24
KCNS1	3787	ChemblInteractions	blocker	CHEMBL1200728	GUANIDINE HYDROCHLORIDE	GUANIDINE HYDROCHLORIDE	chembl:CHEMBL1200728	0.41
KCNS2	3788	ChemblInteractions	blocker	CHEMBL1200728	GUANIDINE HYDROCHLORIDE	GUANIDINE HYDROCHLORIDE	chembl:CHEMBL1200728	0.41
KCNS3	3790	ChemblInteractions	blocker	CHEMBL1200728	GUANIDINE HYDROCHLORIDE	GUANIDINE HYDROCHLORIDE	chembl:CHEMBL1200728	0.41
KCNT1	57582	TTD		phorbol 12-myristate 13-acetate	phorbol 12-myristate 13-acetate
KCNT2	343450	GuideToPharmacology	blocker	135651249	TETRAETHYLAMMONIUM
KCNU1	157855	GuideToPharmacology	activator	178101088	NS004
KCNV1	27012	ChemblInteractions	blocker	CHEMBL113461	TEDISAMIL	TEDISAMIL	chembl:CHEMBL2111110	0.41
KCNV2	169522	ChemblInteractions	blocker	CHEMBL284348	DALFAMPRIDINE	DALFAMPRIDINE	chembl:CHEMBL284348	0.37
KDM1A	23028	GuideToPharmacology	inhibitor	178103603	NCL-1
KDM1B	221656	TTD		Tarnylcypromine derivative 3	Tarnylcypromine derivative 3
KDM2A	22992	GuideToPharmacology	inhibitor	178103604	DAMINOZIDE
KDM3A	55818	GuideToPharmacology	inhibitor	249565910	IOX1
KDM4A	9682	DTC		CLOFAZIMINE	CLOFAZIMINE	CLOFAZIMINE	chembl:CHEMBL1292	0.03
KDM4C	23081	DTC		PYROGALLOL RED	PYROGALLOL RED	PYROGALLOL RED	chembl:CHEMBL210208	0.21
KDM4D	55693	DTC		N-METHOXYCARBONYLMETHYL-OXALAMIC ACID METHYL ESTER	N-METHOXYCARBONYLMETHYL-OXALAMIC ACID METHYL ESTER	CHEMBL92309	chembl:CHEMBL92309	21.22
KDM4E	390245	DTC		NSC-50654	NSC-50654	CHEMBL1372046	chembl:CHEMBL1372046	0.05
KDM5A	5927	TTD		BDBM50158803	BDBM50158803
KDM5B	10765	GuideToPharmacology	inhibitor	375973270	COMPOUND 9 [DOI:10.26434/CHEMRXIV.7072592.V1]
KDM5C	8242	GuideToPharmacology	inhibitor	310264759	GSK-J4
KDM6A	7403	OncoKB		Tazemetostat	Tazemetostat	TAZEMETOSTAT	chembl:CHEMBL3414621	12.73
KDM6B	23135	GuideToPharmacology	inhibitor	310264759	GSK-J4
KDM7A	80853	GuideToPharmacology	inhibitor	178103604	DAMINOZIDE
KDR	3791	TdgClinicalTrial		LENVATINIB	LENVATINIB	LENVATINIB	chembl:CHEMBL1289601	0.23
KEAP1	9817	ChemblInteractions	inhibitor	CHEMBL1762621	BARDOXOLONE METHYL	BARDOXOLONE METHYL	chembl:CHEMBL1762621	2.65
KHK	3795	PharmGKB		fructose	fructose	FRUCTOSE	chembl:CHEMBL604608	63.65
KHSRP	8570	DTC		GO-Y030	GO-Y030	CHEMBL598509	chembl:CHEMBL598509	63.65
KIF11	3832	TdgClinicalTrial		ARQ-621	ARQ-621
KIF6	221458	PharmGKB		atorvastatin	atorvastatin	ATORVASTATIN	chembl:CHEMBL1487	1.59
KIR2DL1	3802	ChemblInteractions	inhibitor	CHEMBL2109498	IPH-2101	IPH-2101	chembl:CHEMBL2109498	6.37
KIR2DL2	3803	ChemblInteractions	inhibitor	CHEMBL2109498	IPH-2101	IPH-2101	chembl:CHEMBL2109498	19.1
KIR2DL3	3804	TTD		IPH-2101	IPH-2101	IPH-2101	chembl:CHEMBL2109498	19.1
KIR2DS1	3806	TTD		IPH-2101	IPH-2101	IPH-2101	chembl:CHEMBL2109498	25.46
KIR2DS2	100132285	TTD		IPH-2101	IPH-2101	IPH-2101	chembl:CHEMBL2109498	25.46
KIR2DS4	3809	PharmGKB		methotrexate	methotrexate	METHOTREXATE	chembl:CHEMBL34259	1.18
KIR3DL2	3812	TTD		IPH4102	IPH4102	LACUTAMAB	chembl:CHEMBL4297998	63.65
KIR3DL3	115653	ClearityFoundationClinicalTrial		N/A	N/A
KISS1	3814	TTD		TAK-448	TAK-448	TAK-448	chembl:CHEMBL3924151	31.83
KISS1R	84634	GuideToPharmacology	agonist	381744904	TAK-448	TAK-448	chembl:CHEMBL3924151	10.61
KIT	3815	TTD		Pazopanib HCl	Pazopanib HCl
KL	9365	PharmGKB		corticosteroids	corticosteroids
KLB	152831	TTD		NGM313	NGM313
KLC1	3831	PharmGKB		fluorouracil	fluorouracil	FLUOROURACIL	chembl:CHEMBL185	0.4
KLC3	147700	PharmGKB		gemcitabine	gemcitabine	GEMCITABINE	chembl:CHEMBL888	0.2
KLF4	9314	TTD		APTO-253	APTO-253	APTO-253	chembl:CHEMBL4297261	31.83
KLF5	688	DTC		OUABAIN	OUABAIN	OUABAIN	chembl:CHEMBL222863	1.77
KLK1	3816	TEND		ECALLANTIDE	ECALLANTIDE	ECALLANTIDE	chembl:CHEMBL1201837	31.83
KLK14	43847	GuideToPharmacology	inhibitor	252166696	COMPOUND 3 [PMID: 23849879]
KLK2	3817	GuideToPharmacology	inhibitor	252166692	PEPTIDE KLK2B(C1)
KLK3	354	ChemblInteractions	inhibitor	CHEMBL1201837	ECALLANTIDE	ECALLANTIDE	chembl:CHEMBL1201837	0.88
KLK4	9622	TTD		Benzyl amine derivative 1	Benzyl amine derivative 1
KLK5	25818	GuideToPharmacology	inhibitor	252166696	COMPOUND 3 [PMID: 23849879]
KLK6	5653	GuideToPharmacology	inhibitor	404859022	DKFZ‐251
KLK7	5650	GuideToPharmacology	inhibitor	252166696	COMPOUND 3 [PMID: 23849879]
KLK8	11202	GuideToPharmacology	inhibitor	404859023	COMPOUND 32 [PMID: 31675166]
KLKB1	3818	TTD		KVD001	KVD001
KLRC1	3821	TTD		Monalizumab	Monalizumab	MONALIZUMAB	chembl:CHEMBL4297787	127.3
KLRD1	3824	PharmGKB		adalimumab	adalimumab	ADALIMUMAB	chembl:CHEMBL1201580	1.87
KLRK1	22914	TTD		CYAD-101	CYAD-101
KMO	8564	TTD		Pyrimidine benzenesulfonamide derivative 2	Pyrimidine benzenesulfonamide derivative 2
KMT2A	4297	DTC		DIFLUFENICAN	DIFLUFENICAN	DIFLUFENICAN	chembl:CHEMBL1425995	0.42
KMT2C	58508	CIViC		EXEMESTANE	EXEMESTANE	EXEMESTANE	chembl:CHEMBL1200374	3.03
KMT2D	8085	CIViC		HDAC INHIBITOR AR-42	HDAC INHIBITOR AR-42
KMT2E	55904	PharmGKB		duloxetine	duloxetine	DULOXETINE	chembl:CHEMBL1175	6.37
KMT5A	387893	GuideToPharmacology	inhibitor	178102575	CDK4 INHIBITOR III
KMT5B	51111	GuideToPharmacology	inhibitor	310264730	A-196
KMT5C	84787	GuideToPharmacology	inhibitor	310264730	A-196
KNG1	3827	PharmGKB		hormonal contraceptives for systemic use	hormonal contraceptives for systemic use
KRAS	3845	JAX-CKB		lenalidomide	lenalidomide	LENALIDOMIDE	chembl:CHEMBL848	0.07
[truncated: 1,953 more rows]
