# Supplementary material for: Unraveling novel therapeutic targets for diffuse large B-cell lymphoma: a plasma multi-omics study
Source: Front Pharmacol. 2026 Apr 30;17:1833739. doi: 10.3389/fphar.2026.1833739 (PMC13171477; doi:10.3389/fphar.2026.1833739)
Supplement: Supplementary file 1 [file DataSheet1.zip › Supplemental Figures and Tables/Supplemental Tables/Supplemental Table 6.xlsx]

## Sheet: Sheet1
id.exposure	id.outcome	outcome	exposure	method	nsnp	b	se	pval	lo_ci	up_ci	or	or_lci95	or_uci95	egger_pleiotropy_pavlue	heterogeneity_test_pavlue
EPHA2	Diffuse large B-cell lymphoma	Diffuse large B-cell lymphoma	EPHA2	Wald ratio	1	0.840853	0.413169	0.0418376	0.031042	1.65066	2.31834	1.03153	5.21044	NA	NA
PCSK9	Diffuse large B-cell lymphoma	Diffuse large B-cell lymphoma	PCSK9	Inverse variance weighted	6	-0.547275	0.114278	1.67647e-06	-0.77126	-0.323289	0.578524	0.46243	0.723765	0.198812	0.699879
GSTM1	Diffuse large B-cell lymphoma	Diffuse large B-cell lymphoma	GSTM1	Inverse variance weighted	2	1.01189	0.434657	0.0199117	0.159957	1.86381	2.75078	1.17346	6.44828	NA	NA
GSTM3	Diffuse large B-cell lymphoma	Diffuse large B-cell lymphoma	GSTM3	Inverse variance weighted	3	0.645938	0.281857	0.0219219	0.0934974	1.19838	1.90778	1.09801	3.31474	NA	NA
APCS	Diffuse large B-cell lymphoma	Diffuse large B-cell lymphoma	APCS	Inverse variance weighted	3	0.478834	0.209027	0.0219761	0.0691421	0.888527	1.61419	1.07159	2.43154	NA	NA
NID1	Diffuse large B-cell lymphoma	Diffuse large B-cell lymphoma	NID1	Inverse variance weighted	3	-0.304036	0.154121	0.0485288	-0.606113	-0.00195858	0.737834	0.545467	0.998043	NA	NA
PDIA6	Diffuse large B-cell lymphoma	Diffuse large B-cell lymphoma	PDIA6	Wald ratio	1	-1.56203	0.589505	0.00805581	-2.71746	-0.406595	0.209711	0.0660426	0.665914	NA	NA
VIT	Diffuse large B-cell lymphoma	Diffuse large B-cell lymphoma	VIT	Inverse variance weighted	6	0.3079	0.121301	0.0111386	0.0701505	0.545649	1.36056	1.07267	1.72573	0.845487	0.861929
SFTPB	Diffuse large B-cell lymphoma	Diffuse large B-cell lymphoma	SFTPB	Inverse variance weighted	11	0.38345	0.159568	0.016259	0.0706967	0.696204	1.46734	1.07326	2.00612	0.41247	0.571308
FRZB	Diffuse large B-cell lymphoma	Diffuse large B-cell lymphoma	FRZB	Inverse variance weighted	5	-0.298652	0.12553	0.0173532	-0.54469	-0.0526142	0.741817	0.580022	0.948746	0.582747	0.565881
ADAM23	Diffuse large B-cell lymphoma	Diffuse large B-cell lymphoma	ADAM23	Inverse variance weighted	7	0.311198	0.10915	0.00435663	0.0972649	0.525132	1.36506	1.10215	1.69068	0.337016	0.787236
FN1	Diffuse large B-cell lymphoma	Diffuse large B-cell lymphoma	FN1	Inverse variance weighted	11	-0.196891	0.078799	0.0124666	-0.351338	-0.0424455	0.82128	0.703746	0.958443	0.210338	0.942307
HYAL1	Diffuse large B-cell lymphoma	Diffuse large B-cell lymphoma	HYAL1	Wald ratio	1	-0.986413	0.500709	0.0488344	-1.9678	-0.00502427	0.372912	0.139764	0.994988	NA	NA
AFM	Diffuse large B-cell lymphoma	Diffuse large B-cell lymphoma	AFM	Wald ratio	1	-0.531631	0.269258	0.0483331	-1.05938	-0.00388496	0.587646	0.346672	0.996123	NA	NA
CXCL11	Diffuse large B-cell lymphoma	Diffuse large B-cell lymphoma	CXCL11	Wald ratio	1	-1.41151	0.411589	0.000604898	-2.21822	-0.604792	0.243776	0.108803	0.546188	NA	NA
IL7R	Diffuse large B-cell lymphoma	Diffuse large B-cell lymphoma	IL7R	Wald ratio	1	0.573638	0.248403	0.0209265	0.0867692	1.06051	1.77471	1.09064	2.88783	NA	NA
C7	Diffuse large B-cell lymphoma	Diffuse large B-cell lymphoma	C7	Inverse variance weighted	10	-0.310022	0.094169	0.000994128	-0.494593	-0.12545	0.733431	0.609819	0.8821	0.955578	0.769756
MICB	Diffuse large B-cell lymphoma	Diffuse large B-cell lymphoma	MICB	Inverse variance weighted	14	-0.219661	0.0702895	0.00177749	-0.357429	-0.0818938	0.802791	0.699473	0.92137	0.57804	0.0458549
C2	Diffuse large B-cell lymphoma	Diffuse large B-cell lymphoma	C2	Inverse variance weighted	3	0.61377	0.296561	0.0384872	0.0325113	1.19503	1.84738	1.03305	3.30365	NA	NA
HLA-DQA2	Diffuse large B-cell lymphoma	Diffuse large B-cell lymphoma	HLA-DQA2	Wald ratio	1	-1.47102	0.410397	0.000337875	-2.2754	-0.666643	0.229691	0.102756	0.513429	NA	NA
MAPK14	Diffuse large B-cell lymphoma	Diffuse large B-cell lymphoma	MAPK14	Wald ratio	1	-1.38503	0.632469	0.0285335	-2.62466	-0.145387	0.250317	0.0724641	0.864688	NA	NA
CHST12	Diffuse large B-cell lymphoma	Diffuse large B-cell lymphoma	CHST12	Inverse variance weighted	2	0.9424	0.36151	0.009138	0.233842	1.65096	2.56613	1.26344	5.21198	NA	NA
ACHE	Diffuse large B-cell lymphoma	Diffuse large B-cell lymphoma	ACHE	Inverse variance weighted	2	-0.416998	0.168816	0.0135066	-0.747878	-0.0861176	0.659022	0.47337	0.917486	NA	NA
AOC1	Diffuse large B-cell lymphoma	Diffuse large B-cell lymphoma	AOC1	Inverse variance weighted	6	-0.295117	0.134462	0.0281784	-0.558663	-0.0315708	0.744444	0.571973	0.968922	0.301227	0.576086
CA1	Diffuse large B-cell lymphoma	Diffuse large B-cell lymphoma	CA1	Wald ratio	1	0.754292	0.372299	0.0427608	0.0245861	1.484	2.12611	1.02489	4.41054	NA	NA
RRM2B	Diffuse large B-cell lymphoma	Diffuse large B-cell lymphoma	RRM2B	Inverse variance weighted	3	0.401268	0.171335	0.0191803	0.0654515	0.737085	1.49372	1.06764	2.08984	NA	NA
C5	Diffuse large B-cell lymphoma	Diffuse large B-cell lymphoma	C5	Inverse variance weighted	2	-0.836161	0.341092	0.0142292	-1.5047	-0.167621	0.433371	0.222084	0.845674	NA	NA
FCN2	Diffuse large B-cell lymphoma	Diffuse large B-cell lymphoma	FCN2	Inverse variance weighted	13	0.174037	0.0681645	0.010674	0.0404347	0.307639	1.1901	1.04126	1.36021	0.495376	0.651885
ENTPD1	Diffuse large B-cell lymphoma	Diffuse large B-cell lymphoma	ENTPD1	Wald ratio	1	1.02183	0.486922	0.0358574	0.0674585	1.97619	2.77826	1.06979	7.21522	NA	NA
CAT	Diffuse large B-cell lymphoma	Diffuse large B-cell lymphoma	CAT	Inverse variance weighted	2	0.431753	0.204464	0.0347178	0.0310038	0.832502	1.53995	1.03149	2.29906	NA	NA
MMP8	Diffuse large B-cell lymphoma	Diffuse large B-cell lymphoma	MMP8	Inverse variance weighted	2	0.383844	0.169513	0.0235497	0.0515991	0.716088	1.46792	1.05295	2.04641	NA	NA
RECQL	Diffuse large B-cell lymphoma	Diffuse large B-cell lymphoma	RECQL	Inverse variance weighted	6	0.469347	0.227339	0.038968	0.0237626	0.914932	1.59895	1.02405	2.4966	0.785273	0.090142
LGALS3	Diffuse large B-cell lymphoma	Diffuse large B-cell lymphoma	LGALS3	Wald ratio	1	-0.37782	0.172607	0.0286044	-0.716131	-0.0395093	0.685354	0.488639	0.961261	NA	NA
SMOC1	Diffuse large B-cell lymphoma	Diffuse large B-cell lymphoma	SMOC1	Inverse variance weighted	5	0.631106	0.213728	0.00314861	0.212199	1.05001	1.87969	1.23639	2.85769	0.267033	0.746756
CBLN1	Diffuse large B-cell lymphoma	Diffuse large B-cell lymphoma	CBLN1	Inverse variance weighted	3	-0.631309	0.305377	0.038705	-1.22985	-0.03277	0.531895	0.292337	0.967761	NA	NA
CTRB1	Diffuse large B-cell lymphoma	Diffuse large B-cell lymphoma	CTRB1	Inverse variance weighted	7	0.164692	0.0737044	0.0254503	0.0202318	0.309153	1.17903	1.02044	1.36227	0.273137	0.170823
CXCL16	Diffuse large B-cell lymphoma	Diffuse large B-cell lymphoma	CXCL16	Inverse variance weighted	2	-0.772861	0.293945	0.00855674	-1.34899	-0.196729	0.46169	0.259502	0.821413	NA	NA
CCL8	Diffuse large B-cell lymphoma	Diffuse large B-cell lymphoma	CCL8	Inverse variance weighted	11	0.132521	0.0540075	0.0141377	0.0266659	0.238375	1.1417	1.02702	1.26919	0.403428	0.358389
EBI3	Diffuse large B-cell lymphoma	Diffuse large B-cell lymphoma	EBI3	Inverse variance weighted	5	0.137803	0.0692972	0.0467478	0.0019804	0.273625	1.14775	1.00198	1.31472	0.555449	0.903855
OLFM2	Diffuse large B-cell lymphoma	Diffuse large B-cell lymphoma	OLFM2	Inverse variance weighted	7	-0.307634	0.0824439	0.000190395	-0.469224	-0.146044	0.735185	0.625488	0.86412	0.442829	0.513749
ACP5	Diffuse large B-cell lymphoma	Diffuse large B-cell lymphoma	ACP5	Inverse variance weighted	2	-0.480748	0.233746	0.0397141	-0.93889	-0.0226056	0.618321	0.391062	0.977648	NA	NA
CD177	Diffuse large B-cell lymphoma	Diffuse large B-cell lymphoma	CD177	Inverse variance weighted	6	-0.255497	0.108096	0.0180981	-0.467366	-0.0436281	0.774532	0.626651	0.95731	0.354111	0.767367
KLK8	Diffuse large B-cell lymphoma	Diffuse large B-cell lymphoma	KLK8	Inverse variance weighted	2	0.413575	0.200785	0.0394185	0.0200366	0.807113	1.51221	1.02024	2.24143	NA	NA
GP6	Diffuse large B-cell lymphoma	Diffuse large B-cell lymphoma	GP6	Inverse variance weighted	6	0.187158	0.0929768	0.0441201	0.00492297	0.369392	1.20582	1.00494	1.44685	0.299014	0.285807
TIMP3	Diffuse large B-cell lymphoma	Diffuse large B-cell lymphoma	TIMP3	Inverse variance weighted	5	-0.18101	0.0635149	0.00437352	-0.305499	-0.0565209	0.834427	0.736755	0.945047	0.724034	0.877614
TMPRSS6	Diffuse large B-cell lymphoma	Diffuse large B-cell lymphoma	TMPRSS6	Wald ratio	1	-1.83765	0.88443	0.0377296	-3.57113	-0.104168	0.159191	0.0281239	0.901074	NA	NA
