# Supplementary material for: Unraveling novel therapeutic targets for diffuse large B-cell lymphoma: a plasma multi-omics study
Source: Front Pharmacol. 2026 Apr 30;17:1833739. doi: 10.3389/fphar.2026.1833739 (PMC13171477; doi:10.3389/fphar.2026.1833739)
Supplement: Supplementary file 1 [file DataSheet1.zip › Supplemental Figures and Tables/Supplemental Tables/Supplemental Table 7.xlsx]

## Sheet: Sheet1
id.exposure	id.outcome	outcome	exposure	method	nsnp	b	se	pval	lo_ci	up_ci	or	or_lci95	or_uci95	egger_pleiotropy_pavlue	heterogeneity_test_pavlue
CA6	Diffuse large B-cell lymphoma	Diffuse large B-cell lymphoma	CA6	Inverse variance weighted	12	0.14931	0.0553732	0.00700862	0.0407787	0.257842	1.16103	1.04162	1.29413	0.761898	0.371925
CD48	Diffuse large B-cell lymphoma	Diffuse large B-cell lymphoma	CD48	Inverse variance weighted	2	-0.852163	0.3401	0.0122234	-1.51876	-0.185568	0.426491	0.218984	0.830632	NA	NA
ANGPTL1	Diffuse large B-cell lymphoma	Diffuse large B-cell lymphoma	ANGPTL1	Inverse variance weighted	3	-0.725226	0.232231	0.00179102	-1.1804	-0.270053	0.484215	0.307156	0.763339	NA	NA
CD55	Diffuse large B-cell lymphoma	Diffuse large B-cell lymphoma	CD55	Wald ratio	1	0.293662	0.147233	0.0460939	0.00508427	0.582239	1.34133	1.0051	1.79004	NA	NA
PDIA6	Diffuse large B-cell lymphoma	Diffuse large B-cell lymphoma	PDIA6	Wald ratio	1	0.955466	0.347972	0.00603613	0.273441	1.63749	2.59988	1.31448	5.14225	NA	NA
FKBP1B	Diffuse large B-cell lymphoma	Diffuse large B-cell lymphoma	FKBP1B	Inverse variance weighted	2	0.984652	0.34829	0.00469713	0.302003	1.6673	2.67688	1.35257	5.29785	NA	NA
TF	Diffuse large B-cell lymphoma	Diffuse large B-cell lymphoma	TF	Wald ratio	1	-0.416206	0.207699	0.0450819	-0.823296	-0.00911577	0.659545	0.438982	0.990926	NA	NA
CPN2	Diffuse large B-cell lymphoma	Diffuse large B-cell lymphoma	CPN2	Inverse variance weighted	7	-0.204712	0.0946057	0.0304763	-0.390139	-0.0192848	0.814882	0.676963	0.9809	0.970521	0.634611
BMP6	Diffuse large B-cell lymphoma	Diffuse large B-cell lymphoma	BMP6	Wald ratio	1	-1.08057	0.511093	0.0344954	-2.08231	-0.0788274	0.339402	0.124642	0.924199	NA	NA
MICB	Diffuse large B-cell lymphoma	Diffuse large B-cell lymphoma	MICB	Inverse variance weighted	13	-0.299321	0.0929641	0.00128305	-0.48153	-0.117111	0.741322	0.617837	0.889486	0.288596	9.60623e-06
AGER	Diffuse large B-cell lymphoma	Diffuse large B-cell lymphoma	AGER	Wald ratio	1	0.387474	0.176953	0.0285454	0.0406474	0.734302	1.47326	1.04148	2.08403	NA	NA
HLA-DQA2	Diffuse large B-cell lymphoma	Diffuse large B-cell lymphoma	HLA-DQA2	Wald ratio	1	-0.94522	0.389993	0.0153639	-1.70961	-0.180834	0.388594	0.180937	0.834574	NA	NA
COL11A2	Diffuse large B-cell lymphoma	Diffuse large B-cell lymphoma	COL11A2	Inverse variance weighted	3	0.360014	0.168107	0.0322275	0.0305243	0.689503	1.43335	1.03099	1.99273	NA	NA
TNFRSF21	Diffuse large B-cell lymphoma	Diffuse large B-cell lymphoma	TNFRSF21	Inverse variance weighted	2	-0.740079	0.335277	0.0272884	-1.39722	-0.0829365	0.477076	0.247283	0.92041	NA	NA
GPNMB	Diffuse large B-cell lymphoma	Diffuse large B-cell lymphoma	GPNMB	Inverse variance weighted	6	0.216405	0.0860592	0.0119166	0.0477289	0.385081	1.2416	1.04889	1.46973	0.596775	0.785198
VWC2	Diffuse large B-cell lymphoma	Diffuse large B-cell lymphoma	VWC2	Inverse variance weighted	3	-0.393616	0.196941	0.0456463	-0.77962	-0.00761169	0.674613	0.45858	0.992417	NA	NA
CPA4	Diffuse large B-cell lymphoma	Diffuse large B-cell lymphoma	CPA4	Inverse variance weighted	7	0.0832582	0.0418363	0.0465805	0.00125906	0.165257	1.08682	1.00126	1.1797	0.570473	0.853037
FABP4	Diffuse large B-cell lymphoma	Diffuse large B-cell lymphoma	FABP4	Wald ratio	1	-1.35715	0.440827	0.00207946	-2.22117	-0.493127	0.257394	0.108482	0.610714	NA	NA
RSPO2	Diffuse large B-cell lymphoma	Diffuse large B-cell lymphoma	RSPO2	Wald ratio	1	-1.06306	0.490046	0.0300596	-2.02355	-0.102569	0.345398	0.132186	0.902516	NA	NA
SMPD1	Diffuse large B-cell lymphoma	Diffuse large B-cell lymphoma	SMPD1	Wald ratio	1	0.314811	0.158701	0.0472925	0.00375673	0.625866	1.37	1.00376	1.86986	NA	NA
HPX	Diffuse large B-cell lymphoma	Diffuse large B-cell lymphoma	HPX	Wald ratio	1	-1.06231	0.532849	0.0461917	-2.10669	-0.0179235	0.345657	0.12164	0.982236	NA	NA
CHST1	Diffuse large B-cell lymphoma	Diffuse large B-cell lymphoma	CHST1	Wald ratio	1	-0.872974	0.335507	0.00926949	-1.53057	-0.215379	0.417707	0.216413	0.806235	NA	NA
SERPING1	Diffuse large B-cell lymphoma	Diffuse large B-cell lymphoma	SERPING1	Inverse variance weighted	8	-0.120852	0.0590548	0.0407124	-0.2366	-0.00510511	0.886165	0.789307	0.994908	0.616145	0.512885
CTSF	Diffuse large B-cell lymphoma	Diffuse large B-cell lymphoma	CTSF	Wald ratio	1	0.652887	0.242021	0.00698318	0.178526	1.12725	1.92108	1.19545	3.08715	NA	NA
APEX1	Diffuse large B-cell lymphoma	Diffuse large B-cell lymphoma	APEX1	Wald ratio	1	1.07675	0.549124	0.0498965	0.000467078	2.15303	2.93512	1.00047	8.61093	NA	NA
AGRP	Diffuse large B-cell lymphoma	Diffuse large B-cell lymphoma	AGRP	Wald ratio	1	0.51858	0.248654	0.0370197	0.0312177	1.00594	1.67964	1.03171	2.73448	NA	NA
NOG	Diffuse large B-cell lymphoma	Diffuse large B-cell lymphoma	NOG	Inverse variance weighted	2	-0.777682	0.25174	0.00200678	-1.27109	-0.284272	0.45947	0.280525	0.752562	NA	NA
APOH	Diffuse large B-cell lymphoma	Diffuse large B-cell lymphoma	APOH	Wald ratio	1	0.381437	0.170527	0.0252986	0.047204	0.71567	1.46439	1.04834	2.04556	NA	NA
CD300A	Diffuse large B-cell lymphoma	Diffuse large B-cell lymphoma	CD300A	Inverse variance weighted	5	-0.255584	0.113755	0.0246526	-0.478544	-0.0326253	0.774464	0.619685	0.967901	0.218156	0.635033
SPHK1	Diffuse large B-cell lymphoma	Diffuse large B-cell lymphoma	SPHK1	Wald ratio	1	-1.19715	0.505253	0.0178168	-2.18744	-0.206852	0.302055	0.112203	0.81314	NA	NA
FASN	Diffuse large B-cell lymphoma	Diffuse large B-cell lymphoma	FASN	Wald ratio	1	1.41651	0.424788	0.000854114	0.583928	2.2491	4.12272	1.79307	9.47917	NA	NA
CHST9	Diffuse large B-cell lymphoma	Diffuse large B-cell lymphoma	CHST9	Inverse variance weighted	2	-0.381697	0.161797	0.0183186	-0.698819	-0.0645755	0.682702	0.497172	0.937465	NA	NA
TNFRSF11A	Diffuse large B-cell lymphoma	Diffuse large B-cell lymphoma	TNFRSF11A	Wald ratio	1	0.956045	0.304347	0.00168201	0.359524	1.55257	2.60139	1.43265	4.72357	NA	NA
MIA	Diffuse large B-cell lymphoma	Diffuse large B-cell lymphoma	MIA	Inverse variance weighted	5	-0.105	0.0525103	0.0455433	-0.20792	-0.00207951	0.900325	0.812272	0.997923	0.70374	0.417614
APOE	Diffuse large B-cell lymphoma	Diffuse large B-cell lymphoma	APOE	Inverse variance weighted	6	-0.281192	0.0810036	0.000517849	-0.439959	-0.122425	0.754884	0.644063	0.884772	0.289739	0.868419
CST3	Diffuse large B-cell lymphoma	Diffuse large B-cell lymphoma	CST3	Inverse variance weighted	3	-0.338819	0.171938	0.0487705	-0.675817	-0.00182127	0.712611	0.508741	0.99818	NA	NA
SPINT3	Diffuse large B-cell lymphoma	Diffuse large B-cell lymphoma	SPINT3	Inverse variance weighted	3	0.299753	0.136539	0.0281372	0.0321368	0.56737	1.34953	1.03266	1.76362	NA	NA
CBLN4	Diffuse large B-cell lymphoma	Diffuse large B-cell lymphoma	CBLN4	Inverse variance weighted	3	0.66908	0.260108	0.0101021	0.159268	1.17889	1.95244	1.17265	3.25077	NA	NA
TFF3	Diffuse large B-cell lymphoma	Diffuse large B-cell lymphoma	TFF3	Wald ratio	1	-1.08644	0.549263	0.0479291	-2.163	-0.00988459	0.337416	0.11498	0.990164	NA	NA
LGALS2	Diffuse large B-cell lymphoma	Diffuse large B-cell lymphoma	LGALS2	Wald ratio	1	-0.731325	0.338292	0.0306325	-1.39438	-0.068272	0.481271	0.247987	0.934006	NA	NA
